# Supplementary material for: Comparative genomic analysis of Chryseobacterium species: deep insights into plant-growth-promoting and halotolerant capacities
Source: Microb Genom. 2023 Oct 5;9(10):001108. doi: 10.1099/mgen.0.001108 (PMC10634447; doi:10.1099/mgen.0.001108)
Supplement: Supplementary material 2 [file mgen-9-1108-s002.xlsx]

## Sheet: Table S1
Table S1. 16S rRNA gene sequences used for phylogenetic tree analysis
Species	Strain	Length	NCBI accession	Sequence
Chryseobacterium cucumeris	GSE06	1522	LUVZ01000011	UACAAUGGAGAGUUUGAUCCUGGCUCAGGAUGAACGCUAGCGGGAGGCCUAACACAUGCAAGCCGAGCGGUAGAGAUCUUUCGGGAUCUUGAGAGCGGCGUACGGGUGCGGAACACGUGUGCAACCUGCCUUUAUCUGGGGGAUAGCCUUUCGAAAGGAAGAUUAAUACCCCAUAAUAUACUGGAUGGCAUCAUUCGGUAUUGAAAACUCCGGUGGAUAGAGAUGGGCACGCGCAAGAUUAGAUAGUUGGUGAGGUAACGGCUCACCAAGUCUACGAUCUUUAGGGGGCCUGAGAGGGUGAUCCCCCACACUGGUACUGAGACACGGACCAGACUCCUACGGGAGGCAGCAGUGAGGAAUAUUGGACAAUGGGUGAGAGCCUGAUCCAGCCAUCCCGCG…
Chryseobacterium hispalense	DSM 25574	1497	JARQ01000004	AGAGUUUGAUCCUGGCUCAGGAUGAACGCUAGCGGGAGGCCUAACACAUGCAAGCUGAGCGGUAGAGAUCUUUCGGGAUCUUGAGAGCGGCGUACGGGUGCGGAACACGUGUGCAACCUGCCUUUAUCAGGGGGAUAGCCUUUCGAAAGGAAGAUUAAUACCCCAUAAUAUAUAGAGUGGCAUCACUUUAUAUUGAAAACUGAGGUGGAUAAAGAUGGGCACGCGCAAGAUUAGAUAGUUGGUGAGGUAACGGCUCACCAAGUCGAUGAUCUUUAGGGGGCCUGAGAGGGUGAUCCCCCACACUGGUACUGAGACACGGACCAGACUCCUACGGGAGGCAGCAGUGAGGAAUAUUGGACAAUGGGUUAGCGCCUGAUCCAGCCAUCCCGCGUGAAGGAC…
Chryseobacterium indologenes	PgBE177	1425	MH211268	GAUGAACGCUAGCGGGAGGCCUAACACAUGCAAGCCGAGCGGUAGAGAUCUUUCGGGAUCUUGAGAGCGGCGUACGGGUGCGGAACACGUGUGCAACCUGCCUUUAUCUGGGGGAUAGCCUUUCGAAAGGAAGAUUAAUACCCCAUAAUAUUUUUGAUGGCAUCAUUAGAAAUUGAAAACUCCGGUGGAUAGAGAUGGGCACGCGCAAGAUUAGAUAGUUGGUGAGGUAACGGCUCACCAAGUCUACGAUCUUUAGGGGGCCUGAGAGGGUGAUCCCCCACACUGGUACUGAGACACGGACCAGACUCCUACGGGAGGCAGCAGUGAGGAAUAUUGGACAAUGGGUGAGAGCCUGAUCCAGCCAUCCCGCGUGAAGGACGACGGCCCUAUGGGUUGUAA…
Chryseobacterium oleae	DSM 25575	1520	FOVD01000013	AUACAAUGGAGAGUUUGAUCCUGGCUCAGGAUGAACGCUAGCGGGAGGCCUAACACAUGCAAGCCGAGCGGUAGGUUUCCUUCGGGAGACUGAGAGCGGCGCACGGGUGCGGAACACGUGUGCAACCUGCCUUUAUCAGGGGGAUAGCCUUUCGAAAGGAAGAUUAAUACCCCAUAAUAUUUUGAGUGGCAUCACUUGAAAUUGAAAACUCCGGUGGAUAAAGAUGGGCACGCGCAAGAUUAGAUAGUUGGUGAGGUAACGGCUCACCAAGUCUACGAUCUUUAGGGGGCCUGAGAGGGUGAUCCCCCACACUGGUACUGAGACACGGACCAGACUCCUACGGGAGGCAGCAGUGAGGAAUAUUGGACAAUGGGUGAGAGCCUGAUCCAGCCAUCCCGC…
Chryseobacterium phosphatilyticum	ISE14	1442	EU034659	AGCUACACAUGCAAGCCGAGCGGUAGAGAUCUUUCGGGAUCUUGAGAGCGGCGUACGGGUGCGGAACACGUGUGCAACCUGCCUUUAUCUGGGGGAUAGCCUUUCGAAAGGAAGAUUAAUACCCCAUAAUAUACUGGAUGGCAUCAUUCGGUAUUGAAAACUCCGGUGGAUAGAGAUGGGCACGCGCAAGAUUAGAUAGUUGGUGAGGUAACGGCUCACCAAGUCUACGAUCUUUAGGGGGCCUGAGAGGGUGAUCCCCCACACUGGUACUGAGACACGGACCAGACUCCUACGGGAGGCAGCAGUGAGGAAUAUUGGACAAUGGGUGAGAGCCUGAUCCAGCCAUCCCGCGUGAAGGACGACGGCCCUAUGGGUUGUAAACUUCUUUUGUAUAGGGAU…
Chryseobacterium salivictor	NBC122	1517	CP037954	ACAAUGGAGAGUUUGAUCCUGGCUCAGGAUGAACGCUAGCGGGAGGCCUAACACAUGCAAGCCGAGCGGUAUUUAUUCUUCGGAAUAGAGAGAGCGGCGUACGGGUGCGUAACACGUGUGCAACCUACCUUUAUCAGGGGAAUAGCCUUUCGAAAGGAAGAUUAAUACUCCAUAAUAUAUUAGAUGGCAUCAUUUAAUAUUGAAAACUCCGGUGGAUAGAGAUGGGCACGCGCAAGAUUAGAUAGUUGGUGAGGUAACGGCUCACCAAGUCGAUGAUCUUUAGGGGUCCUGAGAGGGAGAUCCCCCACACUGGUACUGAGACACGGACCAGACUCCUACGGGAGGCAGCAGUGAGGAAUAUUGGACAAUGGGUGAGAGCCUGAUCCAGCCAUCCCGCGU…
Chryseobacterium sp.	T16E-39	1522	CP022282	UACAAUGGAGAGUUUGAUCCUGGCUCAGGAUGAACGCUAGCGGGAGGCCUAACACAUGCAAGCCGAGCGGUAGGGUUUCUUCGGAAACCUGAGAGCGGCGCACGGGUGCGGAACACGUGUGCAACCUACCUUUAUCAGGGGGAUAGCCUUUCGAAAGGAAGAUUAAUACCCCAUAAUAUAUUGAAUGGCAUCAUUUGAUAUUGAAAACUCCGGUGGAUAGAGAUGGGCACGCGCAAGAUUAGAUAGUUGGUGAGGUAACGGCUCACCAAGUCAAUGAUCUUUAGGGGGCCUGAGAGGGUGAUCCCCCACACUGGUACUGAGACACGGACCAGACUCCUACGGGAGGCAGCAGUGAGGAAUAUUGGACAAUGGGUGAGAGCCUGAUCCAGCCAUCCCGCG…
Flavobacterium anhuiense	GSE09	1510	CP016907	UGAAGAGUUUGAUCCUGGCUCAGGAUGAACGCUAGCGGCAGGCUUAACACAUGCAAGUCGAGGGGUAGAGGCUUUCGGGCCUUGAGACCGGCGCACGGGUGCGUAACGCGUAUGCAAUCUGCCUUCCACAGAGGGAUAGCCCAGAGAAAUUUGGAUUAAUACCUCAUAGCAUCAUGACCCGGCAUCGGGAUAUGAUUAAAGUCACAACGGUGGAAGAUGAGCAUGCGUCCCAUUAGCUAGUUGGUAAGGUAACGGCUUACCAAGGCUACGAUGGGUAGGGGUCCUGAGAGGGAGAUCCCCCACACUGGUACUGAGACACGGACCAGACUCCUACGGGAGGCAGCAGUGAGGAAUAUUGGUCAAUGGGCGCAAGCCUGAACCAGCCAUGCCGCGUGCAGG…
Flavobacterium pokkalii	L1I52	1455	KX533956	GCUCAGGAUGAACGCUAGCGGCAGGCUUAACACAUGCAAGUCGAGGGGUAUAGUUUUUCGGAACUAGAGACCGGCGCACGGGUGCGUAACGCGUAUGCAAUCUACCUUUCACAGAGGGAUAGCCCAGAGAAAUUUGGAUUAAUACCUCAUAGUAUUAUGUUGUGGCAUCACAAUAUAAUUAAAGUUCCAACGGUGAAAGAUGAGCAUGCGUCCCAUUAGCUAGAUGGUAAGGUAACGGCUUACCAUGGCUACGAUGGGUAGGGGUCCUGAGAGGGAGAUCCCCCACACUGGUACUGAGACACGGACCAGACUCCUACGGGAGGCAGCAGUGAGGAAUAUUGGUCAAUGGACGCAAGUCUGAACCAGCCAUGCCGCGUGCAGGAUGACGGUCCUAUGGAU…

## Sheet: Table S2
Table S2. Reference information for the plant growth-promoting genes analyzed in this study
Nutrient	Mechanism	Description	Gene name	Unitprot entry*
Nitrogen	Ammonium transport	Ammonium transporter	amtB	A0A1B5DVE0, A0A4P8DYE2, A0A8F1SXR9, O66395, P69680, P69681, Q89WR5, Q92L90, Q9CF89, and Q9HTR7
		Nitrogen regulatory protein	glnK	A0A0U4YE21, A0A1R3V651, A0A1S7LFJ4, A0A2R4GN17, P0AC55, P0AC58, P40758, Q89WR6, Q92L91, and Q9L8F2
	Nitrate and nitrite transport	Nitrate binding protein	nrtA	A0A0G8LHN3, A0A0H3C5Y1, A0A2H2YU62, A0A6J5BDK0, A0A6J5BJ86, A4YQW7, G9AG83, P38043, Q44292, and W8I8E7
		Nitrate ABC transporter permease	nrtB	A0A0H3C6A1, A0A1W5DLV1, A0A653VHF5, C9XTU5, F0KNM0, H8W924, I3X1K9, M1FLD4, P38044, and Q89IA6
		Nitrate transport protein	nrtC	A0A0A8WRH2, A0A418SJZ1, A0A543Q431, A0A6J5E326, A0A6S7AHR0, A0A6S7ATB6, A0A7Z9BQH9, C3KKN3, I4IKF6, and P38045
	Nitrate and nitrite transport	Nitrate:nitrite antiporter	narK	A0A564KT16, A0A5E1ABA0, A1JJQ0, A9IJ69, C9XTT7, D2TL89, I3X1V8, P10903, P46907, and Q6D5L0
	Nitrogen metabolism	DNA-binding transcriptional regulator	glnG (ntrC)	P03029, P09432, P0AFB8, P10576, P10577, P19905, P28787, P41502, P45671, and Q04848
		Sensory histidine kinase/phosphatase	glnL (ntrB)	P06218, P09431, P0A2E0, P0AFB5, P10578, P19906, P28788, P40759, P41503, and Q52977
	Nitrification	Ammonia monooxygenase	amoA	A0A0S4LPG4, O68938, O85074, P72066, Q04507, Q51142, Q57291, and Q8VL65
	Nitrogen fixation	Oxygen response regulator transcription factor	fixJ	A0A068T7S0, A0A0N1CB45, A0A0N1L6K3, A0A0N7GRZ3, A0A0R3D6S4, A0A2U1X760, G6Y6J6, P10958, P23221, and P26487
	Nitrogen fixation	Nif-specific transcriptional activator	nifA	A0A0B7G2N2, A9H5T0, H2DG13, P03027, P03028, P27713, P30667, P56266, Q53206, and Q9F1E2
	Denitrification	Copper-containing nitrite reductase	nirK	A0A1L3LKR9, P25006, P38501, Q06006, Q53239, Q60214, Q7CUT2, Q89EJ6, Q8KKH4, and Q92Z29
		Nitrite reductase	nirS	A0A0U5HV87, A0A1A8XS87, A0A6J4FW51, A0A7Z7HRZ1, A8LM04, I0HLW6, P24474, P72181, Q51700, and V6F2A6
		Nitric oxide reductase subunit B	norB	A0A068STT6, A0A0M3GGC2, A0A2R4GR74, H7C7W3, I0XNJ2, P98008, Q3J135, Q59647, Q92Z16, and Q9JYE2
	Nitrite reduction	Assimilatory nitrite reductase subunit	nasD	A0A0H3JTE6, A0A0M2HF70, A0A1C9BSN4, A0A1L3LWG0, A0A1Q9R3N5, A0A251Z0Q7, A0A2M9N8C1, A0A380FXR6, H8H0P7, and P42435
		Assimilatory nitrite reductase subunit	nasE	A0A0H3JNT3, A0A0H3JY53, A0A511Q3P4, A0A512LAK7, A0A916WZC3, A6TAM7, M9R6S0, P42436, Q6WRT1, and Q9KF72
		Putative nitrate transport protein	nasF	A0A0A1MNT5, A0A0H3JRK3, A0A100JXR8, A0A163PYN3, A0A1B1PZ37, A0A1S8QD30, A0A1V5HBR3, A0A1V6IWI8, P42437, and Q5WHK0
	Nitrogenase enzyme	Nitrogenase molybdenum-iron protein alpha chain	nifD	O07642, P00465, P00466, P00467, P06121, P06662, P07328, P08717, P52337, and P77874
		Nitrogenase iron protein	nifH	P00458, P00461, P06117, P06661, P17303, P22921, P26249, P26250, Q59270, and Q6D2Y8
		Nitrogenase molybdenum-iron protein subunit beta	nifK	A0A2N7WW34, O07643, P00468, P07329, P09772, P11347, P15052, P20621, P25314, and Q57118
Phosphorus	Pyrroloquinoline quinone synthase	Coenzyme PQQ synthesis protein	pqqB	B0VQD4, B1ZIB4, P27504, Q1H0N6, Q608P3, Q6N8F6, Q89FG4, Q8PHY4, Q9F9U0, and Q9I2C3
		Coenzyme PQQ synthesis protein	pqqC	B0VQD5, B9KMC3, P27505, Q50438, Q5LTB2, Q6N8F5, Q89FG3, Q9EXV0, Q9I2C2, and Q9L3B2
		PqqA binding protein	pqqD	P07781, P27506, P59725, Q608P1, Q6N8F4, Q89FG2, Q8P6M8, Q9EXU9, Q9I2C1, and Q9L3B1
		PqqA peptide cyclase	pqqE	P07782, P27507, P59749, P71517, Q608P0, Q6N8F3, Q89FG1, Q8P6M7, Q9I2C0, and Q9L3B0
		Coenzyme PQQ synthesis protein	pqqF	A0A2L0IBX9, A0A6B9G8E9, A0A7D6BRS8, A0A7H5QX88, C1DEW2, D4P6Z9, E5B913, P27508, Q7X5R9, and Q9I2D2
		Coenzyme PQQ synthesis protein	pqqG	A0A0U5B7A3, A0A0U5FBU6, A0A2N9D6K1, A0A7R8QHE1, A9QPC2, C7DRI0, D4T9K7, G8Q1C1, V7Z9H8, and W5XMK2
	Glucose dehydrogenase	Glucose dehydrogenase	gdh	A0A0B6EM45, A0A186V9B1, A0A512ACR2, A9HYC7, E4ZCS1, I6QFY5, P12310, Q3S6Z9, Q65HM4, and U4PSA9
	High affinity phosphate transporter system	Phosphate ABC transporter permease	pstA	O32486, P07654, P47651, P58655, Q89VF3, Q98FL4, Q9CNJ6, Q9EUS3, Q9PBK1, and U6A010
		Phosphate ABC transporter ATP-binding protein	pstB	P0AAH0, P69880, Q49588, Q51546, Q609Z8, Q6G4T6, Q74E68, Q8XMP8, Q9EUS2, and Q9PHQ1
		Phosphate ABC transporter permease subunit	pstC	A0A0F7H8Z2, A0A3A4N987, G8PY57, P0AGH8, P0AGI0, P45191, Q50098, Q87C90, Q98FL3, and Q9CNJ5
		Phosphate ABC transporter periplasmic binding protein	pstS	G3XDA8, O51233, P0AG82, P0AG83, P46338, Q2YXX9, Q87C91, Q89VF5, Q98FL2, and Q9CNJ4
	Polyphosphate metabolism	Polyphosphate kinase	ppK	O32350, P0A7B1, P0DP45, P9WHV9, Q07411, Q5HT53, Q6G327, Q93AK9, Q9EUS8, and Q9X4M8
		Exopolyphosphatase	ppX	H8WDL7, P0A269, P0AFL6, P9WHV4, Q6F878, Q7VZ61, Q92KG0, Q93Q73, Q9KU08, and Q9ZN70
Sulfur	Sulfate ABC transporter	Thiosulfate/sulfate ABC transporter periplasmic binding protein	cysP	A0A031H1N2, A0A0Q1E4B3, A0A1R4L9T3, A0A1V5ED44, A0A1W6K5K0, D5VBV8, O34734, P16700, P41031, and Q9I3L9
		Sulfate/thiosulfate ABC transporter inner membrane subunit	cysW	A0A084A293, A0A0D6GSR5, A0A248VN43, A0A2R4WRA5, A0A858R9X7, A0A8B6X8X0, P0AEB0, P74547, Q74DG8, and Q9I6K9
		Sulfate/thiosulfate import ATP-binding protein	cysA	P14788, P16676, P9WQM1, Q609Q1, Q6D201, Q6F9A8, Q93DX8, Q98K23, Q9I6L0, and Q9JUX4
		Sulfate ABC transporter permease subunit	cysT(U)	A0A8B6X1Q0, A4YM58, A9CJU9, P16701, P27367, Q01895, Q609P9, Q6D8T8, Q6NBS9, and Q8DM48
	Sulfur metabolism	Sulfate adenylyltransferase subunit 1	cysN	A6QB12, B1KMH4, B1Z7C0, B4RTW4, B9JB95, O33581, P23845, P56893, Q5LES3, and Q7N8L0
		Sulfate adenylyltransferase subunit 2	cysD	A4YYA7, B0V9N5, O33580, O50273, P21156, P9WIK1, Q64VR0, Q6D1A5, Q7N8L1, and Q8PHD0
		Adenylyl-sulfate kinase	cysC	A7Z4I0, B2T3K5, P0A6J1, P57497, P57702, Q12QM6, Q1IYI1, Q5HL02, Q88X60, and Q97MT8
		Phosphoadenosine phosphosulfate reductase	cysH	A0R0W2, O05927, P17854, P56891, P9WIK3, Q5HKZ5, Q5L2X9, Q6D1A3, Q8UH67, and Q98GP9
		Sulfite reductase, hemoprotein subunit	cysI	A9IT77, B8IRY2, P17846, Q0HFL7, Q5L041, Q5WKE7, Q6D1A2, Q6LM59, Q8EQP0, and Q8VSR0
		Sulfite reductase, flavoprotein subunit	cysJ	A0A0H3KZ43, A0A8X8P685, A7MJ63, O32214, P38038, Q0HFL6, Q2NVN4, Q6D1A1, Q7N8L6, and Q83QD9
Zinc	Glyoxylate/hydroxypyruvate reductase B	Glyoxylate/hydroxypyruvate reductase B	ghrB	A0A8G1PW11, A7MKR1, A8ARD9, A8G7S7, B5R4N3, B5XMZ4, P37666, Q3YVT5, Q663W4, and Q6DB24
	High affinity ABC zinc transporter system	Zn(2(+)) ABC transporter periplasmic binding protein	znuA	A0A2S1CSV0, A0A859QR53, I0FXC0, O34966, P39172, Q2YJH5, Q6D4A9, Q7CZ25, Q8ZEU2, and Q92P75
		Zn(2(+)) ABC transporter membrane subunit	znuB	A0A0D5ML87, A0A0J6WI90, A0A2T7W708, A0A3N6J9T5, O34610, P39832, P57402, Q92H08, Q9HT72, and U2WVS2
		Zn(2(+)) ABC transporter ATP binding subunit	znuC	O34946, P0A9X1, Q160Y9, Q1Q889, Q1R155, Q2W4W1, Q5LUR8, Q8YDJ8, Q92P76, and Q9HT73
	Zinc export	Zn(2(+))/Cd(2(+))/Ni(2(+))/Cu(2(+)) exporter	zitB	A0A0J1LJZ8, A0A1D7Z447, A0A1Q5VKJ5, A0A7Z8BCT0, P75757, Q66D85, Q6D7E5, Q83SA2, Q8Z8B6, and Q8ZQT3
		Zn(2(+))/Cd(2(+))/Pb(2(+)) exporting P-type ATPase	zntA	A0A0B0H8W4, A0A0H3L183, A0A0P7XBC8, A0A222ZD28, B2HFP4, C0Q9Q0, G0ENZ2, I7KE73, P37617, and Q3YW59
		Zn(2(+)):H(+) symporter	zntB	A0A447Q7S0, A0A514ES93, A8AGD8, B5XRN5, P64423, Q0T3Y9, Q6D5P8, Q7N3Y5, Q87M69, and Q9EYX5
		DNA-binding transcriptional activator	zntR	A0A061QIC9, A0A084A0A1, A0A0F0KTH4, A0A0L6ZED3, A0A143B370, A0A2K8PCB9, A0A3M2RCG4, A0A7U9MYX6, P0ACS5, and P45277
Plant	ACC degradation	1-Aminocyclopropane-1-carboxylate deaminase	acdS	A1TVP2, B9JJB7, Q51813, Q63KN7, Q89XR6, Q8XS35, Q93AG0, Q9AHF0, Q9ZHW3, B0UGM0
hormone	Conversion of indole-3-acetaldehyde to IAA	Aldehyde dehydrogenase subunit A	aldA	P25553, A5F3A7, A0A098BRS1, A0A0M2H3T5, C9Y549, H7C6H0, M5BBU5, Q7A1Y7, Q9RLB2, Q9RYG9
		Aldehyde dehydrogenase subunit B	aldB	P37685, P23616, A0A0F4KNM1, A0A0K8MHX7, A0A379IJS0, B9DUM6, P95676, P95751, Q5M4K9, A0A7H4MXN2
Antioxidant	Reactive oxygen species neutralization	Superoxide dismutase	sod	P00448, P54375, P00449, P53652, P80735, Q9X6W9, O30970, P22799, P66828, Q9XD74
enzyme		Glutathione peroxidase	gpo	A0A1Y6KH17, A0A2X2IX98, A0A380U8Z7, O32770, Q9LCQ9, U3B9S3, A0A0U5DM32, H8WCJ0, Q8XLT6, O08368
		Glutathione reductase	gr	P06715, P23189, A0A021X1M8, A0A0H2WGK1, A0A2K4NR67, A4YX16, P48638, P48639, Q60151, Q89NS7
*Unique and stable entry identifier provided by the Uniprot database

## Sheet: Table S3
Table S3. Sequence similarity matrix among Chryseobacterium species based on 16S rRNA sequences
Species	Chryseobacterium cucumeris GSE06	Chryseobacterium hispalense DSM 25574	Chryseobacterium indologenes PgBE177	Chryseobacterium oleae DSM 25575	Chryseobacterium phosphatilyticum ISE14	Chryseobacterium salivictor NBC122	Chryseobacterium sp. T16E-39	Flavobacterium anhuiense GSE09	Flavobacterium sp. L1I52
Chryseobacterium cucumeris GSE06	100
Chryseobacterium hispalense DSM 25574	96.59	100
Chryseobacterium indologenes PgBE177	98.46	96.14	100
Chryseobacterium oleae DSM 25575	97.1	96.19	96.77	100
Chryseobacterium phosphatilyticum ISE14	98.75	95.76	98.36	96.8	100
Chryseobacterium salivictor NBC122	94.46	94.13	94.41	93.87	94.31	100
Chryseobacterium sp. T16E-39	95.99	95.72	96	97.17	95.83	95.06	100
Flavobacterium anhuiense GSE09	84.91	84.63	83.79	84.68	83.99	84.41	84.24	100
Flavobacterium sp. L1I52	84.36	84.01	83.59	84.8	83.66	83.94	84.3	95.4	100

## Sheet: Table S4
Table S4. Distribution of plant growth-promoting genes for plant hormone and antioxidant enzyme biosynthesis in Chryseobacterium species
Category	Gene function	C. cucumeris GSE06	C. hispalense DSM 25574	C. indologenes PgBE177	C. oleae DSM 25575	C. phosphatilyticum ISE14	C. salivictor NBC122	Chryseobacterium sp. T16E-39
Plant hormone	Ethylene degradation (ACC deaminase)	acdS	acdS	acdS	acdS	acdS	acdS	acdS
	Conversion of indole-3-acetaldehyde to IAA (Tryptophan side-chain oxidase pathway)	aldA	aldA	aldA	aldA	aldA	aldA	aldA
		aldB	aldB	aldB	aldB	aldB	aldB	aldB
Antioxidant enzyme	Reactive oxygen species neutralization	sod	sod	sod	sod	sod	sod	sod
		gpx	gpx	gpx	gpx	gpx	gpx	gpx
		gr	gr	gr	gr	gr	gr	gr

## Sheet: Table S5
Table S5. Distribution of genes in the pan-genome derived from seven Chryseobacterium species
Clutser No.	Pan-genome component	Locus ID
		Chryseobacterium cucumeris GSE06	Chryseobacterium hispalense DSM 25574	Chryseobacterium indologenes PgBE177	Chryseobacterium oleae DSM 25575	Chryseobacterium phosphatilyticum ISE14	Chryseobacterium salivictor NBC122	Chryseobacterium sp. T16E-39
1	Core	A1704_RS23775,A1704_RS17095,A1704_RS09625,A1704_RS01105,A1704_RS04815,A1704_RS02110,A1704_RS18345,A1704_RS12085,A1704_RS17015,A1704_RS20975,A1704_RS16380,A1704_RS06550,A1704_RS16885,A1704_RS09545,A1704_RS15620	AT45_RS18515,AT45_RS01090,AT45_RS05220,AT45_RS13360,AT45_RS09870,AT45_RS07495,AT45_RS13765,AT45_RS10575,AT45_RS02075,AT45_RS14870,AT45_RS11870,AT45_RS01500,AT45_RS18210,AT45_RS03865,AT45_RS15165,AT45_RS03235,AT45_RS09585,AT45_RS10490,AT45_RS00765,AT45_RS00530	DYR29_RS00995,DYR29_RS07630,DYR29_RS20560,DYR29_RS07475,DYR29_RS06960,DYR29_RS15335,DYR29_RS22420,DYR29_RS04335,DYR29_RS19470,DYR29_RS13710,DYR29_RS06725,DYR29_RS06235,DYR29_RS05510,DYR29_RS06850,DYR29_RS07550,DYR29_RS15255,DYR29_RS04740,DYR29_RS20595	BM143_RS23540,BM143_RS01830,BM143_RS22105,BM143_RS21020,BM143_RS13010,BM143_RS01735,BM143_RS12985,BM143_RS08130,BM143_RS01245,BM143_RS18900,BM143_RS00410,BM143_RS22190,BM143_RS15670	C1631_RS03965,C1631_RS05860,C1631_RS05195,C1631_RS18365,C1631_RS14150,C1631_RS11000,C1631_RS20375,C1631_RS02145,C1631_RS12125,C1631_RS05095,C1631_RS19870,C1631_RS03515,C1631_RS09585,C1631_RS18445,C1631_RS11020	NBC122_RS08835,NBC122_RS09825,NBC122_RS04605,NBC122_RS09870,NBC122_RS07900,NBC122_RS08955,NBC122_RS09605,NBC122_RS10240,NBC122_RS13160,NBC122_RS10970,NBC122_RS09610,NBC122_RS04525,NBC122_RS08235	CEY12_RS20620,CEY12_RS20565,CEY12_RS06700,CEY12_RS14565,CEY12_RS12515,CEY12_RS21800,CEY12_RS03185,CEY12_RS18575,CEY12_RS06610,CEY12_RS12890,CEY12_RS03605,CEY12_RS19685,CEY12_RS05610,CEY12_RS04915,CEY12_RS14480
2	Core	A1704_RS01170,A1704_RS07010,A1704_RS07530,A1704_RS00970,A1704_RS22355,A1704_RS02215,A1704_RS17540,A1704_RS03575,A1704_RS03190,A1704_RS03340,A1704_RS00760,A1704_RS07125,A1704_RS19900,A1704_RS16870	AT45_RS09395,AT45_RS02035,AT45_RS13910,AT45_RS19515,AT45_RS09560,AT45_RS19085,AT45_RS04440,AT45_RS05340,AT45_RS13800,AT45_RS00335,AT45_RS09505,AT45_RS08330	DYR29_RS04290,DYR29_RS08330,DYR29_RS08485,DYR29_RS21515,DYR29_RS07635,DYR29_RS03080,DYR29_RS20170,DYR29_RS00815,DYR29_RS05910,DYR29_RS10250,DYR29_RS04665,DYR29_RS06935,DYR29_RS06710,DYR29_RS12810	BM143_RS11120,BM143_RS02910,BM143_RS10925,BM143_RS06745,BM143_RS11625,BM143_RS09035,BM143_RS20555,BM143_RS07715,BM143_RS00070,BM143_RS11910,BM143_RS20550,BM143_RS10670,BM143_RS12850,BM143_RS03625,BM143_RS04520,BM143_RS16610,BM143_RS08830	C1631_RS02095,C1631_RS05995,C1631_RS09325,C1631_RS06710,C1631_RS02725,C1631_RS13240,C1631_RS04095,C1631_RS03235,C1631_RS01505,C1631_RS21880,C1631_RS15515,C1631_RS00490,C1631_RS10645,C1631_RS00150,C1631_RS02945,C1631_RS07860,C1631_RS05175,C1631_RS07015,C1631_RS06395,C1631_RS15325	NBC122_RS11455,NBC122_RS12380,NBC122_RS11150	CEY12_RS20430,CEY12_RS03140,CEY12_RS04875,CEY12_RS03295,CEY12_RS04795,CEY12_RS00885,CEY12_RS19235,CEY12_RS02765,CEY12_RS05280,CEY12_RS01145,CEY12_RS16400,CEY12_RS09475,CEY12_RS01560,CEY12_RS01275,CEY12_RS12520,CEY12_RS11985,CEY12_RS14270,CEY12_RS06680,CEY12_RS07975,CEY12_RS19295,CEY12_RS03620,CEY12_RS21685,CEY12_RS21145,CEY12_RS17910
3	Core	A1704_RS20165,A1704_RS22190,A1704_RS10765,A1704_RS09120,A1704_RS11755,A1704_RS21045,A1704_RS00710,A1704_RS07985,A1704_RS00395,A1704_RS04120,A1704_RS13760,A1704_RS10895,A1704_RS07930,A1704_RS02420,A1704_RS01930,A1704_RS02435	AT45_RS09250,AT45_RS17915,AT45_RS15665,AT45_RS15140,AT45_RS07465,AT45_RS17095,AT45_RS01470,AT45_RS01435,AT45_RS01830,AT45_RS19420,AT45_RS01815	DYR29_RS12585,DYR29_RS11270,DYR29_RS16455,DYR29_RS14950,DYR29_RS17415,DYR29_RS13795,DYR29_RS04715,DYR29_RS18195,DYR29_RS04985,DYR29_RS09640,DYR29_RS16605,DYR29_RS18250,DYR29_RS00385,DYR29_RS03340,DYR29_RS03355	BM143_RS16290,BM143_RS06575,BM143_RS22505,BM143_RS17700,BM143_RS16000,BM143_RS18995,BM143_RS15175,BM143_RS04685,BM143_RS17380,BM143_RS15220,BM143_RS20090,BM143_RS20510,BM143_RS20525	C1631_RS08135,C1631_RS09495,C1631_RS18745,C1631_RS16275,C1631_RS19795,C1631_RS02850,C1631_RS04700,C1631_RS23515,C1631_RS11300,C1631_RS17135,C1631_RS14980,C1631_RS04795,C1631_RS22350,C1631_RS04780,C1631_RS15285	NBC122_RS07215,NBC122_RS09655,NBC122_RS02055,NBC122_RS01205,NBC122_RS03885,NBC122_RS07990,NBC122_RS09595,NBC122_RS00480,NBC122_RS04290,NBC122_RS08005	CEY12_RS11735,CEY12_RS03555,CEY12_RS14115,CEY12_RS16530,CEY12_RS15410,CEY12_RS12960,CEY12_RS11405,CEY12_RS03195,CEY12_RS17280,CEY12_RS08815,CEY12_RS06585,CEY12_RS15700,CEY12_RS17310,CEY12_RS00395,CEY12_RS01085,CEY12_RS01100
4	Accessory	A1704_RS14550,A1704_RS03305,A1704_RS10110,A1704_RS16665,A1704_RS06250,A1704_RS07365,A1704_RS17565,A1704_RS16555,A1704_RS17090,A1704_RS00800,A1704_RS00935,A1704_RS19070,A1704_RS12090,A1704_RS20345,A1704_RS13445,A1704_RS22760,A1704_RS08455	AT45_RS13770,AT45_RS15685,AT45_RS00690,AT45_RS09645,AT45_RS09445,AT45_RS02460,AT45_RS18830,AT45_RS09590,AT45_RS13995,AT45_RS00645,AT45_RS04750	DYR29_RS08930,DYR29_RS01500,DYR29_RS15840,DYR29_RS07485,DYR29_RS20145,DYR29_RS06355,DYR29_RS06955,DYR29_RS04630,DYR29_RS10080,DYR29_RS18850,DYR29_RS04490,DYR29_RS12405,DYR29_RS17750,DYR29_RS07545,DYR29_RS21020,DYR29_RS08165,DYR29_RS11885,DYR29_RS07420	BM143_RS10515,BM143_RS13320,BM143_RS07700,BM143_RS20400,BM143_RS01825,BM143_RS10740,BM143_RS21720,BM143_RS10860,BM143_RS16125,BM143_RS00565,BM143_RS03820,BM143_RS02800,BM143_RS23170	C1631_RS07160,C1631_RS00210,C1631_RS03115,C1631_RS15410,C1631_RS08570,C1631_RS21855,C1631_RS04620,C1631_RS05190,C1631_RS02990,C1631_RS01670,C1631_RS21070,C1631_RS08330,C1631_RS06530,C1631_RS08955	-	CEY12_RS20570,CEY12_RS08120,CEY12_RS09020,CEY12_RS00125,CEY12_RS00765,CEY12_RS07915,CEY12_RS03635,CEY12_RS19225,CEY12_RS03735,CEY12_RS20640,CEY12_RS06695,CEY12_RS17960,CEY12_RS20615,CEY12_RS11540,CEY12_RS04255,CEY12_RS01405,CEY12_RS01160
5	Core	A1704_RS10375,A1704_RS09380,A1704_RS16190,A1704_RS18830,A1704_RS18260,A1704_RS03750,A1704_RS11035,A1704_RS18755,A1704_RS14200,A1704_RS13385,A1704_RS23595,A1704_RS04590,A1704_RS23960,A1704_RS24630	AT45_RS11200,AT45_RS03730,AT45_RS03725,AT45_RS01650,AT45_RS08325,AT45_RS10370,AT45_RS13755,AT45_RS16285,AT45_RS16290	DYR29_RS16085,DYR29_RS16080,DYR29_RS06080,DYR29_RS15085,DYR29_RS11645,DYR29_RS18545,DYR29_RS19550,DYR29_RS22650,DYR29_RS18260,DYR29_RS10005	BM143_RS17950,BM143_RS15815,BM143_RS17955,BM143_RS01050,BM143_RS01060,BM143_RS22365,BM143_RS12355,BM143_RS12125,BM143_RS14555,BM143_RS20925,BM143_RS18335,BM143_RS18160,BM143_RS16295,BM143_RS01110	C1631_RS17620,C1631_RS17625,C1631_RS18605,C1631_RS20290,C1631_RS04165,C1631_RS14410,C1631_RS06135,C1631_RS00985,C1631_RS20275	NBC122_RS05030,NBC122_RS11660,NBC122_RS04460,NBC122_RS13610,NBC122_RS13595,NBC122_RS04450,NBC122_RS08990,NBC122_RS12950,NBC122_RS02960,NBC122_RS13605,NBC122_RS10845,NBC122_RS13620,NBC122_RS05885,NBC122_RS05890,NBC122_RS05900,NBC122_RS13580,NBC122_RS13365,NBC122_RS09675,NBC122_RS09065,NBC122_RS09060	CEY12_RS15195,CEY12_RS15190,CEY12_RS05465,CEY12_RS11250,CEY12_RS14305,CEY12_RS19475,CEY12_RS16605,CEY12_RS13360,CEY12_RS10995,CEY12_RS22040,CEY12_RS18195
6	Core	A1704_RS01960,A1704_RS21415,A1704_RS17550,A1704_RS07570,A1704_RS12850,A1704_RS02640,A1704_RS19670,A1704_RS14850,A1704_RS05055,A1704_RS17750	AT45_RS11465,AT45_RS13870,AT45_RS06770,AT45_RS02855,AT45_RS08775,AT45_RS00950,AT45_RS19290,AT45_RS14700	DYR29_RS14180,DYR29_RS20160,DYR29_RS08370,DYR29_RS10540,DYR29_RS02700,DYR29_RS13030,DYR29_RS22170,DYR29_RS19955	BM143_RS19380,BM143_RS05700,BM143_RS02940,BM143_RS12030,BM143_RS16820,BM143_RS12635,BM143_RS03230,BM143_RS09750,BM143_RS07500	C1631_RS19435,C1631_RS21870,C1631_RS06755,C1631_RS10335,C1631_RS01080,C1631_RS07630,C1631_RS15475,C1631_RS13880,C1631_RS21645,C1631_RS06075	NBC122_RS02790,NBC122_RS03755,NBC122_RS02190,NBC122_RS10785,NBC122_RS11500,NBC122_RS06690,NBC122_RS12740,NBC122_RS01880	CEY12_RS13320,CEY12_RS07490,CEY12_RS19790,CEY12_RS09850,CEY12_RS02375,CEY12_RS00910,CEY12_RS12190,CEY12_RS01750,CEY12_RS21525,CEY12_RS19015
7	Core	A1704_RS19990,A1704_RS16135,A1704_RS16650,A1704_RS03475,A1704_RS11850,A1704_RS01275,A1704_RS22705,A1704_RS17830,A1704_RS17835,A1704_RS14195,A1704_RS19995,A1704_RS16630	AT45_RS09105,AT45_RS09110,AT45_RS02555,AT45_RS09995,AT45_RS10155	DYR29_RS09225,DYR29_RS12710,DYR29_RS06025,DYR29_RS14255,DYR29_RS01350,DYR29_RS04195,DYR29_RS19875,DYR29_RS12705	BM143_RS16480,BM143_RS16495,BM143_RS00980,BM143_RS20635,BM143_RS19455,BM143_RS11235,BM143_RS11240,BM143_RS11245,BM143_RS09650,BM143_RS09675,BM143_RS09540,BM143_RS04265,BM143_RS21915,BM143_RS11905,BM143_RS16485	C1631_RS07975,C1631_RS04110,C1631_RS07985,C1631_RS01990,C1631_RS01985,C1631_RS13795,C1631_RS13790,C1631_RS11585,C1631_RS21565,C1631_RS07990,C1631_RS02640,C1631_RS07980	NBC122_RS06165	CEY12_RS11900,CEY12_RS11895,CEY12_RS10770,CEY12_RS13430,CEY12_RS03045,CEY12_RS03040,CEY12_RS21445,CEY12_RS11815,CEY12_RS08425,CEY12_RS10785
8	Core	A1704_RS23690,A1704_RS11145,A1704_RS19520,A1704_RS23685,A1704_RS19525,A1704_RS16635,A1704_RS11140,A1704_RS11165,A1704_RS18215,A1704_RS11160	AT45_RS08650,AT45_RS16840,AT45_RS16860,AT45_RS16855,AT45_RS08630,AT45_RS08645,AT45_RS08635,AT45_RS08640,AT45_RS18095,AT45_RS16835	DYR29_RS13160,DYR29_RS13155,DYR29_RS06410,DYR29_RS16835,DYR29_RS19580,DYR29_RS16860,DYR29_RS16840,DYR29_RS16855	BM143_RS16950,BM143_RS16965,BM143_RS16960,BM143_RS16955,BM143_RS13775,BM143_RS13770,BM143_RS13795,BM143_RS20890,BM143_RS13790	C1631_RS16900,C1631_RS07515,C1631_RS07530,C1631_RS07520,C1631_RS07525,C1631_RS16865,C1631_RS16880,C1631_RS20245,C1631_RS16875,C1631_RS16895,C1631_RS04450	NBC122_RS06365,NBC122_RS06355,NBC122_RS00195	CEY12_RS15930,CEY12_RS12330,CEY12_RS12325,CEY12_RS12315,CEY12_RS12320,CEY12_RS15950,CEY12_RS15935,CEY12_RS15955,CEY12_RS18690,CEY12_RS15925
9	Core	A1704_RS07230,A1704_RS02485,A1704_RS05865,A1704_RS20865,A1704_RS05520,A1704_RS13560,A1704_RS13095,A1704_RS18815	AT45_RS14115,AT45_RS11985,AT45_RS05680,AT45_RS07005,AT45_RS08305	DYR29_RS08055,DYR29_RS02855,DYR29_RS20685,DYR29_RS21390,DYR29_RS13600,DYR29_RS21745,DYR29_RS11665,DYR29_RS10290	BM143_RS02630,BM143_RS18780,BM143_RS08910,BM143_RS09300,BM143_RS01615,BM143_RS01355,BM143_RS08175,BM143_RS04900,BM143_RS05410	C1631_RS06380,C1631_RS04755,C1631_RS19970,C1631_RS13115,C1631_RS10605,C1631_RS11110	NBC122_RS09285,NBC122_RS08860,NBC122_RS00660,NBC122_RS08865,NBC122_RS02030,NBC122_RS01590,NBC122_RS00665	CEY12_RS07190,CEY12_RS03935,CEY12_RS12780,CEY12_RS07625,CEY12_RS03940,CEY12_RS20860,CEY12_RS21110,CEY12_RS09530,CEY12_RS06475,CEY12_RS08960,CEY12_RS00515
10	Accessory	A1704_RS20355,A1704_RS02545,A1704_RS00500,A1704_RS12715	AT45_RS09435,AT45_RS09485,AT45_RS04250,AT45_RS14825,AT45_RS00790,AT45_RS00770,AT45_RS00535,AT45_RS15680,AT45_RS01040	DYR29_RS04900,DYR29_RS12395,DYR29_RS08005,DYR29_RS07455,DYR29_RS10685,DYR29_RS07950,DYR29_RS02795	BM143_RS16110,BM143_RS12680,BM143_RS09870,BM143_RS11885,BM143_RS03850,BM143_RS08705,BM143_RS20650	C1631_RS08345,C1631_RS06195,C1631_RS05900,C1631_RS05875,C1631_RS12170,C1631_RS01160,C1631_RS06220,C1631_RS10150	-	CEY12_RS11525,CEY12_RS08135,CEY12_RS00925,CEY12_RS05945,CEY12_RS00740,CEY12_RS02550,CEY12_RS03535,CEY12_RS00720,CEY12_RS03750,CEY12_RS21690
11	Core	A1704_RS21160,A1704_RS16915,A1704_RS10015,A1704_RS00650,A1704_RS01555,A1704_RS20670	AT45_RS11710,AT45_RS00640,AT45_RS15210,AT45_RS00635	DYR29_RS13915,DYR29_RS08045,DYR29_RS06755,DYR29_RS04770,DYR29_RS15740,DYR29_RS03940,DYR29_RS12120	BM143_RS02605,BM143_RS11490,BM143_RS19120,BM143_RS08690,BM143_RS18460,BM143_RS01640,BM143_RS01395,BM143_RS15745,BM143_RS11410	C1631_RS06370,C1631_RS19675,C1631_RS02780,C1631_RS08805,C1631_RS17955,C1631_RS04985,C1631_RS08630,C1631_RS01695	NBC122_RS12685	CEY12_RS14165,CEY12_RS06490,CEY12_RS14930,CEY12_RS05715,CEY12_RS01850,CEY12_RS03985,CEY12_RS01610,CEY12_RS11190
12	Accessory	A1704_RS06885,A1704_RS06265,A1704_RS10815,A1704_RS06220,A1704_RS14720,A1704_RS08815,A1704_RS08445	AT45_RS17115,AT45_RS04040,AT45_RS01280,AT45_RS17365	DYR29_RS07140,DYR29_RS16500,DYR29_RS06610,DYR29_RS08770,DYR29_RS07435	BM143_RS18240,BM143_RS17460,BM143_RS20000,BM143_RS00930,BM143_RS03155,BM143_RS21215,BM143_RS01505	C1631_RS00465,C1631_RS05410,C1631_RS15625,C1631_RS14890,C1631_RS06210,C1631_RS06995	-	CEY12_RS03665,CEY12_RS07770,CEY12_RS19290,CEY12_RS19150,CEY12_RS03690,CEY12_RS01430,CEY12_RS07610,CEY12_RS06775,CEY12_RS00940,CEY12_RS10885,CEY12_RS22595
13	Core	A1704_RS19855,A1704_RS13120,A1704_RS11010,A1704_RS08505,A1704_RS00180	AT45_RS08970,AT45_RS07030,AT45_RS15340,AT45_RS17005	DYR29_RS12855,DYR29_RS10260,DYR29_RS11155,DYR29_RS16710,DYR29_RS18565	BM143_RS16655,BM143_RS05360,BM143_RS17270,BM143_RS15570,BM143_RS01570,BM143_RS08805	C1631_RS07810,C1631_RS10635,C1631_RS17040,C1631_RS22640,C1631_RS11505,C1631_RS20790,C1631_RS23360	NBC122_RS03355,NBC122_RS02230,NBC122_RS05445,NBC122_RS13635	CEY12_RS09485,CEY12_RS12035,CEY12_RS15810,CEY12_RS17590,CEY12_RS08665,CEY12_RS06435,CEY12_RS13195,CEY12_RS01415
14	Core	A1704_RS23010,A1704_RS01145,A1704_RS16550,A1704_RS01150	AT45_RS02045,AT45_RS07265,AT45_RS01800,AT45_RS02040,AT45_RS01855,AT45_RS01460	DYR29_RS04470,DYR29_RS06350,DYR29_RS03325,DYR29_RS04305,DYR29_RS03265,DYR29_RS00685	BM143_RS11095,BM143_RS10690,BM143_RS10885,BM143_RS13115,BM143_RS13110,BM143_RS13055,BM143_RS13050,BM143_RS11100,BM143_RS13120,BM143_RS13450,BM143_RS12965,BM143_RS13095,BM143_RS13090	C1631_RS04605,C1631_RS02110,C1631_RS04810	NBC122_RS06800	CEY12_RS03345,CEY12_RS20485,CEY12_RS20795,CEY12_RS03160,CEY12_RS03165
15	Core	A1704_RS02160,A1704_RS22455,A1704_RS23100,A1704_RS10140,A1704_RS18095,A1704_RS07185	AT45_RS02370,AT45_RS10220,AT45_RS17970	DYR29_RS03130,DYR29_RS11525,DYR29_RS08405,DYR29_RS21285,DYR29_RS15870,DYR29_RS19700,DYR29_RS06590	BM143_RS11570,BM143_RS06855,BM143_RS02975,BM143_RS08660,BM143_RS18255,BM143_RS07225,BM143_RS12935	C1631_RS01565,C1631_RS09220,C1631_RS06790,C1631_RS12875,C1631_RS17825,C1631_RS20125,C1631_RS06240	NBC122_RS05420	CEY12_RS02825,CEY12_RS07520,CEY12_RS10685,CEY12_RS03710,CEY12_RS18810,CEY12_RS20275
16	Core	A1704_RS05190,A1704_RS22080,A1704_RS18075,A1704_RS06825,A1704_RS15170,A1704_RS24795,A1704_RS14460	AT45_RS19640,AT45_RS00670,AT45_RS19665,AT45_RS19155,AT45_RS19685,AT45_RS00675	DYR29_RS01180,DYR29_RS08600,DYR29_RS09925,DYR29_RS22085,DYR29_RS19720,DYR29_RS07215	BM143_RS20825,BM143_RS10970,BM143_RS09900,BM143_RS13300,BM143_RS07250,BM143_RS22895	C1631_RS12030,C1631_RS21360,C1631_RS06495,C1631_RS21395,C1631_RS00020	NBC122_RS08370	CEY12_RS10335,CEY12_RS20710,CEY12_RS20725,CEY12_RS11565,CEY12_RS21605
17	Core	A1704_RS02165,A1704_RS22450,A1704_RS10135,A1704_RS18100,A1704_RS23105,A1704_RS07180	AT45_RS02365,AT45_RS10225,AT45_RS17975	DYR29_RS03125,DYR29_RS11520,DYR29_RS15865,DYR29_RS08410,DYR29_RS19695,DYR29_RS21280	BM143_RS11575,BM143_RS06850,BM143_RS18260,BM143_RS02980,BM143_RS07220,BM143_RS08655	C1631_RS01560,C1631_RS09225,C1631_RS06795,C1631_RS17830,C1631_RS20130,C1631_RS12870,C1631_RS06235	NBC122_RS05415,NBC122_RS11965	CEY12_RS02820,CEY12_RS10680,CEY12_RS07525,CEY12_RS18805,CEY12_RS03705,CEY12_RS20280
18	Accessory	A1704_RS07120,A1704_RS16675,A1704_RS16660,A1704_RS00680,A1704_RS00630,A1704_RS02550,A1704_RS12720	AT45_RS09490,AT45_RS09510,AT45_RS05355	DYR29_RS07460,DYR29_RS07955,DYR29_RS06460,DYR29_RS02790,DYR29_RS10680	BM143_RS03855,BM143_RS11890,BM143_RS09875	C1631_RS12205,C1631_RS15320,C1631_RS05850,C1631_RS01155,C1631_RS05885,C1631_RS10155	-	CEY12_RS03800,CEY12_RS04870,CEY12_RS08140,CEY12_RS03530,CEY12_RS04065,CEY12_RS20635,CEY12_RS00930,CEY12_RS01535,CEY12_RS02545,CEY12_RS21695,CEY12_RS05750
19	Accessory	A1704_RS08370,A1704_RS08610,A1704_RS16790,A1704_RS16475,A1704_RS08855,A1704_RS18490,A1704_RS16720,A1704_RS10990	AT45_RS04765	DYR29_RS03240,DYR29_RS02080,DYR29_RS19335,DYR29_RS01295,DYR29_RS06480	BM143_RS13390,BM143_RS12740,BM143_RS08375,BM143_RS11930,BM143_RS23575,BM143_RS13575,BM143_RS12860,BM143_RS17290,BM143_RS21175,BM143_RS12720,BM143_RS11895	C1631_RS12225,C1631_RS16530,C1631_RS20515,C1631_RS00365,C1631_RS14245,C1631_RS15255	-	CEY12_RS20365,CEY12_RS20525,CEY12_RS18440,CEY12_RS15790
20	Core	A1704_RS23615,A1704_RS23565,A1704_RS01190,A1704_RS04310,A1704_RS07155	AT45_RS13235,AT45_RS08230,AT45_RS13195,AT45_RS04740	DYR29_RS20745,DYR29_RS20785,DYR29_RS04270,DYR29_RS00180,DYR29_RS07975	BM143_RS04175,BM143_RS04135,BM143_RS08715,BM143_RS11140,BM143_RS10595	C1631_RS12335,C1631_RS06010,C1631_RS12390,C1631_RS02075,C1631_RS14730	NBC122_RS09885,NBC122_RS04680,NBC122_RS14020,NBC122_RS09125	CEY12_RS19805,CEY12_RS19845,CEY12_RS03120,CEY12_RS00195,CEY12_RS20320,CEY12_RS20495
21	Accessory	A1704_RS10995,A1704_RS08850,A1704_RS16500,A1704_RS18495,A1704_RS08365,A1704_RS16785,A1704_RS16715,A1704_RS08615	AT45_RS13825,AT45_RS04760	DYR29_RS03245,DYR29_RS01300,DYR29_RS06475,DYR29_RS02050,DYR29_RS19330	BM143_RS17285,BM143_RS22435,BM143_RS08380,BM143_RS13580,BM143_RS11935,BM143_RS21180,BM143_RS12715,BM143_RS12865,BM143_RS23570,BM143_RS13395,BM143_RS12745	C1631_RS16525,C1631_RS20520,C1631_RS12230,C1631_RS00370	-	CEY12_RS15795,CEY12_RS20370,CEY12_RS18435,CEY12_RS20515
22	Accessory	A1704_RS14470,A1704_RS18085,A1704_RS03805,A1704_RS05200,A1704_RS06810,A1704_RS22090,A1704_RS15180	AT45_RS03965,AT45_RS19730,AT45_RS19650,AT45_RS19720,AT45_RS19145	DYR29_RS01170,DYR29_RS22075,DYR29_RS09915,DYR29_RS07225,DYR29_RS08590,DYR29_RS19710	BM143_RS10980,BM143_RS13290,BM143_RS07235,BM143_RS20815,BM143_RS09910,BM143_RS22885	C1631_RS06505,C1631_RS00005,C1631_RS23825,C1631_RS21350,C1631_RS12040	-	CEY12_RS11555,CEY12_RS10325,CEY12_RS20700,CEY12_RS21590,CEY12_RS20715
23	Core	A1704_RS23515,A1704_RS19810,A1704_RS10610,A1704_RS09975	AT45_RS13160,AT45_RS08900,AT45_RS17230,AT45_RS10895,AT45_RS10875	DYR29_RS20840,DYR29_RS12895,DYR29_RS16330,DYR29_RS15700	BM143_RS08260,BM143_RS16705,BM143_RS18500,BM143_RS17635,BM143_RS19640,BM143_RS19635	C1631_RS12465,C1631_RS07775,C1631_RS17395,C1631_RS17995,C1631_RS18010	NBC122_RS13990,NBC122_RS02880,NBC122_RS04075	CEY12_RS19910,CEY12_RS12075,CEY12_RS22500,CEY12_RS14895,CEY12_RS22650
24	Core	A1704_RS02155,A1704_RS22460,A1704_RS10145,A1704_RS07190,A1704_RS18090	AT45_RS02375,AT45_RS10215,AT45_RS17965	DYR29_RS03135,DYR29_RS11530,DYR29_RS15875,DYR29_RS08400,DYR29_RS19705	BM143_RS11565,BM143_RS06860,BM143_RS18250,BM143_RS02970,BM143_RS07230	C1631_RS01570,C1631_RS09215,C1631_RS17820,C1631_RS06785,C1631_RS06245,C1631_RS20120	NBC122_RS05425	CEY12_RS02830,CEY12_RS10690,CEY12_RS07515,CEY12_RS03715,CEY12_RS18815,CEY12_RS20270
25	Core	A1704_RS05770,A1704_RS05765,A1704_RS17745,A1704_RS16445,A1704_RS16875	AT45_RS05870,AT45_RS19295,AT45_RS05865,AT45_RS15240	DYR29_RS21485,DYR29_RS21490,DYR29_RS19960,DYR29_RS06285,DYR29_RS06715	BM143_RS09010,BM143_RS09015,BM143_RS07505,BM143_RS01295	C1631_RS13215,C1631_RS13220,C1631_RS21650,C1631_RS04445	NBC122_RS10445,NBC122_RS10440,NBC122_RS01875,NBC122_RS06385	CEY12_RS20920,CEY12_RS20925,CEY12_RS19020,CEY12_RS03615,CEY12_RS05660
26	Accessory	A1704_RS14770,A1704_RS14750,A1704_RS14755,A1704_RS14760,A1704_RS14765,A1704_RS14805	AT45_RS19550	DYR29_RS08740,DYR29_RS08720,DYR29_RS08735,DYR29_RS08730,DYR29_RS08725,DYR29_RS08690	BM143_RS03100,BM143_RS03120,BM143_RS03110,BM143_RS03105,BM143_RS03115,BM143_RS03145	C1631_RS06965,C1631_RS06945,C1631_RS06955,C1631_RS06960,C1631_RS06950,C1631_RS06915	-	CEY12_RS07700,CEY12_RS07695,CEY12_RS07715,CEY12_RS07710,CEY12_RS07705,CEY12_RS07745
27	Core	A1704_RS02920,A1704_RS01265,A1704_RS05310,A1704_RS02360	AT45_RS01675,AT45_RS06010,AT45_RS02565,AT45_RS02210	DYR29_RS02450,DYR29_RS04200,DYR29_RS21965,DYR29_RS02940	BM143_RS12320,BM143_RS09515,BM143_RS11230,BM143_RS11755	C1631_RS00810,C1631_RS13670,C1631_RS01995,C1631_RS01355,C1631_RS02430	NBC122_RS11835,NBC122_RS12795,NBC122_RS11290,NBC122_RS10875	CEY12_RS02130,CEY12_RS21315,CEY12_RS03050,CEY12_RS02640,CEY12_RS20400
28	Core	A1704_RS20795,A1704_RS11355,A1704_RS19775,A1704_RS11335,A1704_RS23370	AT45_RS12055,AT45_RS16670,AT45_RS08865	DYR29_RS13525,DYR29_RS17050,DYR29_RS12930,DYR29_RS20985	BM143_RS18705,BM143_RS16740	C1631_RS20055,C1631_RS07740	NBC122_RS07585,NBC122_RS14135,NBC122_RS07635,NBC122_RS03440,NBC122_RS03210,NBC122_RS09990,NBC122_RS02905,NBC122_RS07565	CEY12_RS12715,CEY12_RS16140,CEY12_RS12105,CEY12_RS16130,CEY12_RS16135
29	Core	A1704_RS22155,A1704_RS21105,A1704_RS10180,A1704_RS01840,A1704_RS16205,A1704_RS17100	AT45_RS06365,AT45_RS12495,AT45_RS12950,AT45_RS11760	DYR29_RS11235,DYR29_RS05155,DYR29_RS13860,DYR29_RS06965	BM143_RS06530,BM143_RS19060,BM143_RS06500,BM143_RS01835	C1631_RS09530,C1631_RS19730,C1631_RS03165,C1631_RS05200	NBC122_RS09215,NBC122_RS03610	CEY12_RS10430,CEY12_RS13020,CEY12_RS04015,CEY12_RS20025,CEY12_RS06705
30	Core	A1704_RS14830,A1704_RS17065,A1704_RS00900,A1704_RS14700,A1704_RS12600,A1704_RS03455	AT45_RS14830	DYR29_RS08665,DYR29_RS04530,DYR29_RS06900,DYR29_RS08790,DYR29_RS01770,DYR29_RS01365	BM143_RS18150,BM143_RS10830,BM143_RS01785,BM143_RS20695	C1631_RS10030,C1631_RS04710,C1631_RS05145,C1631_RS14785,C1631_RS03080,C1631_RS15670	NBC122_RS10175	CEY12_RS05310,CEY12_RS06655,CEY12_RS22070,CEY12_RS20330
31	Core	A1704_RS20970,A1704_RS10790,A1704_RS20050,A1704_RS20895	AT45_RS11875,AT45_RS17140,AT45_RS09165,AT45_RS11945	DYR29_RS13705,DYR29_RS16475,DYR29_RS12650,DYR29_RS13630	BM143_RS18895,BM143_RS17485,BM143_RS16415,BM143_RS18810	C1631_RS17285,C1631_RS19875,C1631_RS08050,C1631_RS09580,C1631_RS03970,C1631_RS19940	NBC122_RS00145,NBC122_RS05790	CEY12_RS12885,CEY12_RS15565,CEY12_RS11835,CEY12_RS12810
32	Accessory	A1704_RS13620,A1704_RS17315,A1704_RS17290,A1704_RS17360,A1704_RS13970	AT45_RS13540,AT45_RS13510	DYR29_RS09775,DYR29_RS20380,DYR29_RS20385,DYR29_RS20345,DYR29_RS09475	BM143_RS14345,BM143_RS07950,BM143_RS07920,BM143_RS04825,BM143_RS07905,BM143_RS16865,BM143_RS03220	C1631_RS11170,C1631_RS22140,C1631_RS00275,C1631_RS22075,C1631_RS22095,C1631_RS12930	-	CEY12_RS17170,CEY12_RS19405,CEY12_RS19390
33	Core	A1704_RS03225,A1704_RS05380,A1704_RS04040,A1704_RS07610	AT45_RS04515,AT45_RS06080,AT45_RS01850,AT45_RS13840	DYR29_RS02135,DYR29_RS21890,DYR29_RS00460,DYR29_RS08430	BM143_RS09450,BM143_RS00865,BM143_RS20165,BM143_RS03000	C1631_RS13600,C1631_RS15055,C1631_RS04010,C1631_RS06815	NBC122_RS01900,NBC122_RS00070	CEY12_RS07565,CEY12_RS00470,CEY12_RS21260,CEY12_RS05315,CEY12_RS04505
34	Core	A1704_RS00750,A1704_RS11530,A1704_RS11775,A1704_RS20185,A1704_RS22220	AT45_RS13035,AT45_RS12585,AT45_RS09270	DYR29_RS04675,DYR29_RS17225,DYR29_RS17435,DYR29_RS12565,DYR29_RS11300	BM143_RS10655,BM143_RS14225,BM143_RS16270,BM143_RS06595	C1631_RS02930,C1631_RS16500,C1631_RS16255,C1631_RS08155,C1631_RS09465	NBC122_RS10295,NBC122_RS07235	CEY12_RS16550,CEY12_RS11715,CEY12_RS03580
35	Accessory	A1704_RS17670,A1704_RS21510,A1704_RS21805,A1704_RS13140	AT45_RS19430,AT45_RS17560	DYR29_RS13935,DYR29_RS20040,DYR29_RS14285,DYR29_RS14570,DYR29_RS10230	BM143_RS19135,BM143_RS07590,BM143_RS10190,BM143_RS19800,BM143_RS19485,BM143_RS05335	C1631_RS19655,C1631_RS21735,C1631_RS14325,C1631_RS19330,C1631_RS19065,C1631_RS10665	-	CEY12_RS13080,CEY12_RS19095,CEY12_RS21955,CEY12_RS13730
36	Core	A1704_RS10750,A1704_RS05535,A1704_RS08955	AT45_RS17155,AT45_RS05700,AT45_RS17700	DYR29_RS06535,DYR29_RS16440,DYR29_RS21730,DYR29_RS14735	BM143_RS08735,BM143_RS17510,BM143_RS09285,BM143_RS22685	C1631_RS17300,C1631_RS13465,C1631_RS18925	NBC122_RS00040,NBC122_RS04335,NBC122_RS04910	CEY12_RS17755,CEY12_RS01395,CEY12_RS15545,CEY12_RS21095,CEY12_RS13885,CEY12_RS01390
37	Core	A1704_RS15585,A1704_RS07800,A1704_RS02350	AT45_RS03190,AT45_RS00740,AT45_RS15515,AT45_RS02215	DYR29_RS05470,DYR29_RS02775,DYR29_RS18385,DYR29_RS02950	BM143_RS00355,BM143_RS15345,BM143_RS11750	C1631_RS03480,C1631_RS01140,C1631_RS22470,C1631_RS01360	NBC122_RS10995,NBC122_RS08970,NBC122_RS11175,NBC122_RS10885	CEY12_RS04880,CEY12_RS03645,CEY12_RS17435,CEY12_RS02645
38	Core	A1704_RS02730,A1704_RS23860,A1704_RS01970,A1704_RS06270,A1704_RS21645	AT45_RS02925,AT45_RS13480,AT45_RS15000,AT45_RS17420	DYR29_RS02625,DYR29_RS20465,DYR29_RS14420	BM143_RS12115,BM143_RS08035,BM143_RS12645,BM143_RS19615	C1631_RS00995,C1631_RS12045,C1631_RS15465,C1631_RS19200	NBC122_RS11940,NBC122_RS05190	CEY12_RS02315,CEY12_RS19590,CEY12_RS00900,CEY12_RS13580
39	Core	A1704_RS09715,A1704_RS10130,A1704_RS08350,A1704_RS13905,A1704_RS17115,A1704_RS16220	AT45_RS10665,AT45_RS19925	DYR29_RS15430,DYR29_RS15860,DYR29_RS09485,DYR29_RS06980,DYR29_RS02115	BM143_RS22025,BM143_RS18265,BM143_RS20430,BM143_RS01850,BM143_RS15955	C1631_RS18240,C1631_RS17840,C1631_RS11480,C1631_RS05215	NBC122_RS04665	CEY12_RS14650,CEY12_RS03700,CEY12_RS06720
40	Core	A1704_RS01210,A1704_RS01220,A1704_RS01215,A1704_RS01225,A1704_RS01230	AT45_RS03115	DYR29_RS04240,DYR29_RS04250,DYR29_RS04245,DYR29_RS04235	BM143_RS11170,BM143_RS12890,BM143_RS11190,BM143_RS11175,BM143_RS11180	C1631_RS02045,C1631_RS02040,C1631_RS17835,C1631_RS02035,C1631_RS02030	NBC122_RS13015,NBC122_RS13125	CEY12_RS03095,CEY12_RS03090,CEY12_RS03085,CEY12_RS03590
41	Core	A1704_RS14510,A1704_RS15800,A1704_RS04450,A1704_RS03540,A1704_RS23045	AT45_RS13675,AT45_RS04875	DYR29_RS08965,DYR29_RS05685,DYR29_RS03385,DYR29_RS00050,DYR29_RS00850	BM143_RS03880,BM143_RS00605,BM143_RS20375,BM143_RS10445	C1631_RS07195,C1631_RS03720,C1631_RS04865,C1631_RS14570,C1631_RS15585	NBC122_RS12040	CEY12_RS08165,CEY12_RS05085,CEY12_RS00045,CEY12_RS02450
42	Accessory	A1704_RS13625,A1704_RS17355,A1704_RS17310,A1704_RS03270	AT45_RS13525,AT45_RS13505	DYR29_RS09470,DYR29_RS09770,DYR29_RS20350,DYR29_RS01545	BM143_RS02645,BM143_RS02420,BM143_RS04820,BM143_RS03215,BM143_RS14350,BM143_RS07925,BM143_RS20450	C1631_RS06095,C1631_RS11175,C1631_RS12935,C1631_RS01240,C1631_RS22100,C1631_RS00280	-	CEY12_RS17165,CEY12_RS05860,CEY12_RS19410
43	Core	A1704_RS04025,A1704_RS12100,A1704_RS12855	AT45_RS09695,AT45_RS16040,AT45_RS11175,AT45_RS03065	DYR29_RS12155,DYR29_RS02945	BM143_RS14945,BM143_RS11205,BM143_RS11745,BM143_RS20180,BM143_RS22610,BM143_RS17965	C1631_RS01365,C1631_RS15070,C1631_RS18850	NBC122_RS07540	CEY12_RS16920,CEY12_RS00485,CEY12_RS02650,CEY12_RS18880,CEY12_RS14005,CEY12_RS04690
44	Accessory	A1704_RS23055,A1704_RS15790,A1704_RS03550,A1704_RS00780,A1704_RS01090	-	DYR29_RS05675,DYR29_RS03370,DYR29_RS00840,DYR29_RS04645,DYR29_RS04350	BM143_RS20390,BM143_RS00595,BM143_RS10715,BM143_RS11070	C1631_RS03710,C1631_RS04880,C1631_RS15575,C1631_RS02970,C1631_RS05765,C1631_RS02160	-	CEY12_RS02460,CEY12_RS05915,CEY12_RS05075,CEY12_RS10045,CEY12_RS07550
45	Accessory	A1704_RS11590,A1704_RS02830,A1704_RS05565	AT45_RS16440,AT45_RS07390,AT45_RS01845,AT45_RS01750	DYR29_RS17285,DYR29_RS10070,DYR29_RS02525,DYR29_RS21700	BM143_RS14290,BM143_RS20565,BM143_RS06650,BM143_RS03260,BM143_RS12230,BM143_RS09255	C1631_RS16425,C1631_RS10855,C1631_RS00785,C1631_RS00895,C1631_RS03990,C1631_RS13435	-	CEY12_RS16350,CEY12_RS02205
46	Core	A1704_RS06775,A1704_RS02905,A1704_RS19325,A1704_RS13920	AT45_RS14545,AT45_RS01690,AT45_RS04185,AT45_RS18525,AT45_RS04415	DYR29_RS07260,DYR29_RS02465,DYR29_RS13380,DYR29_RS01080,DYR29_RS00985	BM143_RS02140,BM143_RS12305	C1631_RS05515,C1631_RS00825,C1631_RS07310,C1631_RS07925	NBC122_RS10105	CEY12_RS06945,CEY12_RS02145,CEY12_RS12540
47	Accessory	A1704_RS00655,A1704_RS21165,A1704_RS16920	AT45_RS11705,AT45_RS00630	DYR29_RS08040,DYR29_RS04765,DYR29_RS13920,DYR29_RS06760	BM143_RS02600,BM143_RS08685,BM143_RS11485,BM143_RS19125,BM143_RS01645,BM143_RS01390	C1631_RS02785,C1631_RS19670,C1631_RS04990,C1631_RS06365	-	CEY12_RS03980,CEY12_RS11810,CEY12_RS06495,CEY12_RS14170,CEY12_RS05710
48	Accessory	A1704_RS00840,A1704_RS08935,A1704_RS08945,A1704_RS03980	AT45_RS17680,AT45_RS17690	DYR29_RS04585,DYR29_RS14715,DYR29_RS14725	BM143_RS10775,BM143_RS22705,BM143_RS22695,BM143_RS20220,BM143_RS14550	C1631_RS03025,C1631_RS06645,C1631_RS18945,C1631_RS18935,C1631_RS15125,C1631_RS16185	-	CEY12_RS03480,CEY12_RS13865,CEY12_RS00835,CEY12_RS13875
49	Core	A1704_RS05400,A1704_RS06210,A1704_RS03215,A1704_RS00980	AT45_RS07225	DYR29_RS21865,DYR29_RS04455,DYR29_RS02145	BM143_RS09430,BM143_RS10935,BM143_RS16400	C1631_RS05865,C1631_RS15275,C1631_RS12260,C1631_RS04370,C1631_RS02735,C1631_RS08070	NBC122_RS12615	CEY12_RS21240,CEY12_RS05775,CEY12_RS01530,CEY12_RS01575,CEY12_RS05810
50	Accessory	A1704_RS03165,A1704_RS03635,A1704_RS08740,A1704_RS06530,A1704_RS16740,A1704_RS16770	AT45_RS07140,AT45_RS10240,AT45_RS19310,AT45_RS13835	DYR29_RS01255,DYR29_RS02195,DYR29_RS06500,DYR29_RS03965,DYR29_RS00775,DYR29_RS00625	BM143_RS12570,BM143_RS12655	C1631_RS00535,C1631_RS08750,C1631_RS15385	-	CEY12_RS09340,CEY12_RS01485
51	Core	A1704_RS07140,A1704_RS06190,A1704_RS17570,A1704_RS10115,A1704_RS06200,A1704_RS13450	AT45_RS09635,AT45_RS01080	DYR29_RS20585,DYR29_RS20140,DYR29_RS07640,DYR29_RS15845	BM143_RS04005,BM143_RS07695,BM143_RS12895	C1631_RS04720,C1631_RS21850	NBC122_RS07855	CEY12_RS19220,CEY12_RS04340,CEY12_RS07925,CEY12_RS10115,CEY12_RS14995
52	Core	A1704_RS12775,A1704_RS15120,A1704_RS21380,A1704_RS17170,A1704_RS17185	AT45_RS06705,AT45_RS05415	DYR29_RS10630,DYR29_RS07035,DYR29_RS07045	BM143_RS05890,BM143_RS06265,BM143_RS19340,BM143_RS01915,BM143_RS01905	C1631_RS10235,C1631_RS19470,C1631_RS05270	NBC122_RS02240,NBC122_RS02510	CEY12_RS09935,CEY12_RS06790,CEY12_RS07180
53	Core	A1704_RS09395,A1704_RS03325,A1704_RS09925,A1704_RS04950	AT45_RS17900,AT45_RS10865,AT45_RS14780	DYR29_RS15100,DYR29_RS01485,DYR29_RS15640,DYR29_RS22295	BM143_RS22350,BM143_RS18540,BM143_RS09830	C1631_RS18590,C1631_RS00180,C1631_RS18040,C1631_RS13995	NBC122_RS04470	CEY12_RS14325,CEY12_RS14320,CEY12_RS14865,CEY12_RS21635
54	Core	A1704_RS16185,A1704_RS11315,A1704_RS02020,A1704_RS11375	AT45_RS04285,AT45_RS03720,AT45_RS16695,AT45_RS16660,AT45_RS15050	DYR29_RS06075,DYR29_RS17025	BM143_RS01055,BM143_RS13925,BM143_RS19275	C1631_RS05750,C1631_RS04160,C1631_RS16650,C1631_RS16735	NBC122_RS12610	CEY12_RS16085,CEY12_RS09665,CEY12_RS09670
55	Core	A1704_RS18855,A1704_RS13690,A1704_RS01260	AT45_RS19055,AT45_RS12990,AT45_RS07380,AT45_RS02570	DYR29_RS19070,DYR29_RS09700,DYR29_RS04205	BM143_RS21505,BM143_RS04760,BM143_RS11225	C1631_RS20850,C1631_RS11235,C1631_RS02000	NBC122_RS00510,NBC122_RS12790,NBC122_RS09955	CEY12_RS08880,CEY12_RS18160,CEY12_RS03055
56	Core	A1704_RS09690,A1704_RS17110,A1704_RS10125,A1704_RS16215,A1704_RS08345	AT45_RS10640	DYR29_RS15405,DYR29_RS06975,DYR29_RS15855,DYR29_RS02110	BM143_RS22050,BM143_RS18270,BM143_RS01845,BM143_RS15950	C1631_RS18265,C1631_RS05210,C1631_RS17845	NBC122_RS12680,NBC122_RS04645	CEY12_RS03695,CEY12_RS14625,CEY12_RS06715
57	Core	A1704_RS00835,A1704_RS00320,A1704_RS01080	AT45_RS02660	DYR29_RS04590,DYR29_RS02085,DYR29_RS04360	BM143_RS10770,BM143_RS10630,BM143_RS23520,BM143_RS01095,BM143_RS11060,BM143_RS12870,BM143_RS11940	C1631_RS03020,C1631_RS02170	NBC122_RS12640	CEY12_RS03485,CEY12_RS04085,CEY12_RS07940,CEY12_RS03775,CEY12_RS03230
58	Core	A1704_RS17520,A1704_RS17135	AT45_RS15675,AT45_RS05380,AT45_RS01055,AT45_RS00525,AT45_RS00760	DYR29_RS20190,DYR29_RS07000	BM143_RS07735,BM143_RS20645,BM143_RS01870	C1631_RS21905,C1631_RS05235,C1631_RS12580	NBC122_RS11465	CEY12_RS19255,CEY12_RS03745,CEY12_RS06745,CEY12_RS00745,CEY12_RS01410,CEY12_RS09040
59	Core	A1704_RS08795,A1704_RS18305,A1704_RS02705	AT45_RS14995,AT45_RS12560,AT45_RS18170,AT45_RS02900,AT45_RS12435	DYR29_RS00610,DYR29_RS19510,DYR29_RS02650	BM143_RS12910,BM143_RS20980,BM143_RS12085,BM143_RS12925	C1631_RS05695,C1631_RS20335,C1631_RS01020	NBC122_RS01010,NBC122_RS11575	CEY12_RS18615,CEY12_RS02340
60	Core	A1704_RS05250,A1704_RS05255,A1704_RS05245	AT45_RS05960,AT45_RS05965,AT45_RS05955,AT45_RS09195	DYR29_RS22020,DYR29_RS22015,DYR29_RS22025	BM143_RS09585,BM143_RS09580,BM143_RS09590,BM143_RS16350	C1631_RS13735,C1631_RS13740,C1631_RS13730,C1631_RS08080	NBC122_RS06565	CEY12_RS21365,CEY12_RS21370,CEY12_RS21375
61	Accessory	A1704_RS18450,A1704_RS12535,A1704_RS12530,A1704_RS18465	AT45_RS18280,AT45_RS18295,AT45_RS06620	DYR29_RS19375,DYR29_RS10855,DYR29_RS10860,DYR29_RS19360	BM143_RS21135,BM143_RS06170,BM143_RS06175,BM143_RS21150	C1631_RS20480,C1631_RS09965,C1631_RS09960,C1631_RS20495	-	CEY12_RS18485,CEY12_RS18470,CEY12_RS10125
62	Accessory	A1704_RS10665,A1704_RS06715,A1704_RS07540	AT45_RS01880,AT45_RS13900	DYR29_RS16385,DYR29_RS08470,DYR29_RS07320,DYR29_RS08340	BM143_RS17595,BM143_RS02195,BM143_RS02920,BM143_RS11040	C1631_RS17355,C1631_RS20735,C1631_RS05570,C1631_RS06720,C1631_RS02960	-	CEY12_RS01675,CEY12_RS01870,CEY12_RS06990,CEY12_RS03255
63	Accessory	A1704_RS09485,A1704_RS01655,A1704_RS02915,A1704_RS01790	AT45_RS10420,AT45_RS00435,AT45_RS00345,AT45_RS01680,AT45_RS00200	DYR29_RS15195,DYR29_RS01910,DYR29_RS07540,DYR29_RS02455,DYR29_RS01780	BM143_RS22265,BM143_RS10870,BM143_RS12315	C1631_RS18515,C1631_RS03125,C1631_RS00815	-	CEY12_RS14400,CEY12_RS02135
64	Core	A1704_RS05385,A1704_RS12280,A1704_RS13545	AT45_RS06085,AT45_RS15855,AT45_RS07310	DYR29_RS21885,DYR29_RS17960,DYR29_RS09835	BM143_RS09445,BM143_RS14975,BM143_RS04880	C1631_RS13595,C1631_RS15770,C1631_RS11095	NBC122_RS01905,NBC122_RS01250,NBC122_RS01655	CEY12_RS21255,CEY12_RS17055,CEY12_RS08945
65	Core	A1704_RS10155,A1704_RS21555,A1704_RS07350	AT45_RS10965,AT45_RS07780,AT45_RS11335,AT45_RS03210,AT45_RS14010	DYR29_RS15890,DYR29_RS14335,DYR29_RS08150	BM143_RS18200,BM143_RS02785,BM143_RS04315,BM143_RS00380	C1631_RS17800,C1631_RS19285,C1631_RS06515	NBC122_RS05115	CEY12_RS13495,CEY12_RS15005
66	Accessory	A1704_RS16385,A1704_RS17140,A1704_RS16530	AT45_RS03870,AT45_RS05385,AT45_RS04290	DYR29_RS06240,DYR29_RS07005,DYR29_RS06330	BM143_RS01250,BM143_RS01875,BM143_RS01380	C1631_RS04365,C1631_RS05240,C1631_RS12210,C1631_RS05760,C1631_RS04495	-	CEY12_RS05615,CEY12_RS04060,CEY12_RS06750,CEY12_RS05700
67	Core	A1704_RS16200,A1704_RS21815,A1704_RS02675	AT45_RS03740,AT45_RS17570,AT45_RS02880	DYR29_RS06090,DYR29_RS14580,DYR29_RS02680	BM143_RS01070,BM143_RS12055,BM143_RS19810	C1631_RS04175,C1631_RS19055,C1631_RS01055	NBC122_RS11670,NBC122_RS04420,NBC122_RS11480	CEY12_RS05475,CEY12_RS02355,CEY12_RS13740
68	Core	A1704_RS22340,A1704_RS22335,A1704_RS22330	AT45_RS14125,AT45_RS06265,AT45_RS06270	DYR29_RS11415,DYR29_RS11410,DYR29_RS11405	BM143_RS06730,BM143_RS06725,BM143_RS06720	C1631_RS09350,C1631_RS09345,C1631_RS09355,C1631_RS09340	NBC122_RS08020,NBC122_RS06550,NBC122_RS06545	CEY12_RS10570,CEY12_RS10565
69	Core	A1704_RS15760,A1704_RS02660,A1704_RS15850	AT45_RS03380,AT45_RS02865,AT45_RS03440	DYR29_RS05645,DYR29_RS02695,DYR29_RS05735	BM143_RS00550,BM143_RS12040,BM143_RS00650	C1631_RS03670,C1631_RS01075,C1631_RS03760	NBC122_RS10365,NBC122_RS11495,NBC122_RS13210	CEY12_RS05045,CEY12_RS02370,CEY12_RS05125
70	Core	A1704_RS07260,A1704_RS16095,A1704_RS04285	AT45_RS14090,AT45_RS03640,AT45_RS00720	DYR29_RS08075,DYR29_RS05990,DYR29_RS00210	BM143_RS02705,BM143_RS00940,BM143_RS10625	C1631_RS06405,C1631_RS04070,C1631_RS14760,C1631_RS23105	NBC122_RS14255,NBC122_RS11255	CEY12_RS07210,CEY12_RS05370,CEY12_RS00225
71	Accessory	A1704_RS10870,A1704_RS10845,A1704_RS07990,A1704_RS13220	AT45_RS15670,AT45_RS07125	DYR29_RS16555,DYR29_RS16530,DYR29_RS18190,DYR29_RS10150	BM143_RS17405,BM143_RS15170,BM143_RS17430,BM143_RS05255	C1631_RS17215,C1631_RS17240,C1631_RS22330,C1631_RS10750	-	CEY12_RS15645,CEY12_RS17275,CEY12_RS15620
72	Core	A1704_RS13880,A1704_RS14590,A1704_RS19710	AT45_RS07600,AT45_RS13720,AT45_RS08820	DYR29_RS09510,DYR29_RS08895,DYR29_RS12995	BM143_RS04530,BM143_RS03775	C1631_RS11430,C1631_RS07130,C1631_RS07670	NBC122_RS01570,NBC122_RS02295	CEY12_RS22580,CEY12_RS08080,CEY12_RS01385,CEY12_RS07765
73	Core	A1704_RS04945,A1704_RS03140,A1704_RS15320	AT45_RS14785,AT45_RS01900,AT45_RS02985	DYR29_RS22300,DYR29_RS02220,DYR29_RS05210	BM143_RS09835,BM143_RS12545,BM143_RS00050	C1631_RS14000,C1631_RS00565,C1631_RS03220	NBC122_RS13095,NBC122_RS11795	CEY12_RS21640,CEY12_RS01915,CEY12_RS04600
74	Core	A1704_RS00535,A1704_RS13855,A1704_RS15315	AT45_RS07575,AT45_RS02980	DYR29_RS04865,DYR29_RS09535,DYR29_RS05205	BM143_RS18405,BM143_RS04555,BM143_RS00045	C1631_RS02290,C1631_RS11405,C1631_RS03215	NBC122_RS06955,NBC122_RS08755,NBC122_RS11800	CEY12_RS04190,CEY12_RS08710,CEY12_RS04595
75	Core	A1704_RS12790,A1704_RS07975,A1704_RS19865	AT45_RS06715,AT45_RS08980,AT45_RS15655	DYR29_RS10615,DYR29_RS18205,DYR29_RS12845	BM143_RS05795,BM143_RS16645,BM143_RS15185	C1631_RS10270,C1631_RS04690,C1631_RS07820	NBC122_RS02540,NBC122_RS03345	CEY12_RS09920,CEY12_RS12025,CEY12_RS17290
76	Accessory	A1704_RS12630,A1704_RS05480,A1704_RS20495	-	DYR29_RS10770,DYR29_RS21780,DYR29_RS12265,DYR29_RS06165	BM143_RS06060,BM143_RS05965,BM143_RS02360,BM143_RS09340,BM143_RS01155	C1631_RS13905,C1631_RS10060,C1631_RS06040,C1631_RS06595	-	CEY12_RS10035,CEY12_RS05535,CEY12_RS07315,CEY12_RS03540
77	Accessory	A1704_RS07900,A1704_RS07905	AT45_RS09100,AT45_RS07165,AT45_RS15580	DYR29_RS10090,DYR29_RS18285,DYR29_RS18310,DYR29_RS18280	BM143_RS08160,BM143_RS15240,BM143_RS15280,BM143_RS15250,BM143_RS15245,BM143_RS15255	C1631_RS22375,C1631_RS22380	-	CEY12_RS06415,CEY12_RS17340,CEY12_RS17335
78	Accessory	A1704_RS22245,A1704_RS05345,A1704_RS05355,A1704_RS23680	AT45_RS15875,AT45_RS06050,AT45_RS03240,AT45_RS06055	DYR29_RS11325,DYR29_RS17860,DYR29_RS21930	BM143_RS06615,BM143_RS09480,BM143_RS19180,BM143_RS09155	C1631_RS09440,C1631_RS13640,C1631_RS13635	-	CEY12_RS10480,CEY12_RS21280
79	Core	A1704_RS04260,A1704_RS12925,A1704_RS11385	AT45_RS04690,AT45_RS06830,AT45_RS16655	DYR29_RS00240,DYR29_RS10470,DYR29_RS17075	BM143_RS19915,BM143_RS05600,BM143_RS14050	C1631_RS14800,C1631_RS10410,C1631_RS16630	NBC122_RS09385,NBC122_RS06665	CEY12_RS00255,CEY12_RS16150
80	Core	A1704_RS19535,A1704_RS19500,A1704_RS19510	AT45_RS08660,AT45_RS08610,AT45_RS08620	DYR29_RS13145,DYR29_RS13180,DYR29_RS13170	BM143_RS16940,BM143_RS16975	C1631_RS07495,C1631_RS07540,C1631_RS07505	NBC122_RS06575,NBC122_RS06180	CEY12_RS12305,CEY12_RS12350,CEY12_RS12340
81	Accessory	A1704_RS08585,A1704_RS08595,A1704_RS08380,A1704_RS08385,A1704_RS08375	AT45_RS17585	DYR29_RS05030	BM143_RS04985,BM143_RS04980,BM143_RS05725,BM143_RS05730,BM143_RS04975,BM143_RS11800,BM143_RS11805,BM143_RS05720	C1631_RS10785,C1631_RS10775	-	CEY12_RS11790,CEY12_RS20530
82	Core	A1704_RS15520,A1704_RS02390,A1704_RS03365	AT45_RS02585,AT45_RS02180	DYR29_RS05410,DYR29_RS02905,DYR29_RS01460	BM143_RS00265,BM143_RS11790,BM143_RS00845	C1631_RS03415,C1631_RS01330,C1631_RS00130	NBC122_RS09175,NBC122_RS10655	CEY12_RS04790,CEY12_RS02615,CEY12_RS05275
83	Core	A1704_RS11555,A1704_RS02710	AT45_RS16475,AT45_RS13000,AT45_RS12575,AT45_RS02905,AT45_RS12530,AT45_RS12555	DYR29_RS17250,DYR29_RS02645	BM143_RS14255,BM143_RS12090,BM143_RS12915	C1631_RS16475,C1631_RS01015	NBC122_RS09600,NBC122_RS11570	CEY12_RS16315,CEY12_RS02335
84	Accessory	A1704_RS13285,A1704_RS13300,A1704_RS03480,A1704_RS03485,A1704_RS16485,A1704_RS16470,A1704_RS23755,A1704_RS08390	-	DYR29_RS01345,DYR29_RS01340	BM143_RS20630,BM143_RS20625,BM143_RS20620	C1631_RS15650,C1631_RS15645,C1631_RS00505,C1631_RS06820	-	CEY12_RS05725,CEY12_RS00880
85	Core	A1704_RS03030,A1704_RS03025,A1704_RS03020	AT45_RS01575,AT45_RS01585	DYR29_RS02340,DYR29_RS02345,DYR29_RS02350	BM143_RS12425,BM143_RS12420,BM143_RS12415	C1631_RS00680,C1631_RS00685,C1631_RS00690	NBC122_RS14230	CEY12_RS02020,CEY12_RS02025,CEY12_RS02030
86	Core	A1704_RS11030,A1704_RS11575,A1704_RS03430	AT45_RS16985,AT45_RS16455	DYR29_RS16730,DYR29_RS17270,DYR29_RS01390	BM143_RS17250,BM143_RS20735,BM143_RS14275	C1631_RS17015,C1631_RS16450,C1631_RS15705	NBC122_RS05465	CEY12_RS15830,CEY12_RS16335,CEY12_RS00990
87	Accessory	A1704_RS11445,A1704_RS11495,A1704_RS07740,A1704_RS07195	-	DYR29_RS17185,DYR29_RS08015	BM143_RS14145,BM143_RS14195,BM143_RS15415,BM143_RS18300	C1631_RS16520,C1631_RS16585,C1631_RS06250	NBC122_RS03125,NBC122_RS03135	CEY12_RS16205,CEY12_RS16255,CEY12_RS03845
88	Core	A1704_RS08690,A1704_RS20725,A1704_RS23790	AT45_RS09790,AT45_RS13375	DYR29_RS12050,DYR29_RS20545	BM143_RS22800,BM143_RS22790	C1631_RS08690,C1631_RS08680,C1631_RS08700,C1631_RS21340,C1631_RS12110	NBC122_RS05700	CEY12_RS19670,CEY12_RS11115,CEY12_RS03990
89	Core	A1704_RS17515,A1704_RS00505	AT45_RS00575,AT45_RS04100,AT45_RS19525,AT45_RS13310	DYR29_RS20195,DYR29_RS04895	BM143_RS12665,BM143_RS07740,BM143_RS12780	C1631_RS21910,C1631_RS04100	NBC122_RS12335	CEY12_RS19260,CEY12_RS05410,CEY12_RS05940,CEY12_RS04800
90	Accessory	A1704_RS15275,A1704_RS10170,A1704_RS10175	AT45_RS02115,AT45_RS12965,AT45_RS12540,AT45_RS12525,AT45_RS12955	DYR29_RS05170,DYR29_RS05160	BM143_RS00010,BM143_RS06495,BM143_RS06490	C1631_RS03180,C1631_RS03170	-	CEY12_RS04555,CEY12_RS04010,CEY12_RS04005
91	Accessory	A1704_RS11215,A1704_RS11205,A1704_RS11210	AT45_RS16785,AT45_RS16790,AT45_RS16795	DYR29_RS16910,DYR29_RS16900,DYR29_RS16905	BM143_RS13840,BM143_RS13830,BM143_RS13835	C1631_RS16815,C1631_RS16825,C1631_RS16820	-	CEY12_RS16005,CEY12_RS15995,CEY12_RS16000
92	Core	A1704_RS03170,A1704_RS13015,A1704_RS08835	AT45_RS12770,AT45_RS16495,AT45_RS16485,AT45_RS20330	DYR29_RS02190,DYR29_RS10375	BM143_RS12575,BM143_RS13385,BM143_RS05490,BM143_RS03765,BM143_RS16395	C1631_RS10520	NBC122_RS14460	CEY12_RS09610
93	Accessory	A1704_RS23060,A1704_RS16745,A1704_RS08400,A1704_RS08405,A1704_RS08410,A1704_RS13295,A1704_RS08395,A1704_RS23070	AT45_RS16490	-	BM143_RS22450,BM143_RS04950,BM143_RS22455,BM143_RS15720,BM143_RS04945,BM143_RS04955	C1631_RS00165	-	CEY12_RS10780
94	Core	A1704_RS04820,A1704_RS11135	AT45_RS05225,AT45_RS16865	DYR29_RS22415,DYR29_RS16830	BM143_RS10035,BM143_RS17790,BM143_RS13765	C1631_RS14145,C1631_RS15405,C1631_RS16905	NBC122_RS00180,NBC122_RS05565	CEY12_RS21790,CEY12_RS00760,CEY12_RS15920
95	Core	A1704_RS14360,A1704_RS00355,A1704_RS14365,A1704_RS14355	AT45_RS12165,AT45_RS12160	DYR29_RS09075,DYR29_RS09070	BM143_RS24045,BM143_RS03985,BM143_RS19075	C1631_RS08205,C1631_RS11895	NBC122_RS03065	CEY12_RS08280,CEY12_RS08275,CEY12_RS04420
96	Core	A1704_RS21080,A1704_RS16755,A1704_RS01120	AT45_RS11785,AT45_RS02055	DYR29_RS13835,DYR29_RS06510	BM143_RS21455,BM143_RS19035,BM143_RS13030,BM143_RS11080	C1631_RS19755,C1631_RS02130	NBC122_RS08185,NBC122_RS03530,NBC122_RS09435	CEY12_RS12995
97	Core	A1704_RS02330,A1704_RS21125	AT45_RS04900,AT45_RS11185	DYR29_RS20085	BM143_RS09795,BM143_RS00440,BM143_RS17975	C1631_RS19710	NBC122_RS01710,NBC122_RS10945,NBC122_RS08745,NBC122_RS07385,NBC122_RS05510,NBC122_RS02000	CEY12_RS19170,CEY12_RS13040
98	Core	A1704_RS12985,A1704_RS13000,A1704_RS21405	AT45_RS00180,AT45_RS11475	DYR29_RS10405,DYR29_RS10390,DYR29_RS14170	BM143_RS19370	C1631_RS19445	NBC122_RS01825,NBC122_RS01730,NBC122_RS03745	CEY12_RS09620,CEY12_RS09700,CEY12_RS09690,CEY12_RS13310
99	Accessory	A1704_RS09160,A1704_RS01165,A1704_RS16520	-	DYR29_RS14990,DYR29_RS04295,DYR29_RS04970,DYR29_RS06320	BM143_RS22465,BM143_RS11115,BM143_RS01370	C1631_RS18705,C1631_RS02100,C1631_RS04485	-	CEY12_RS14155,CEY12_RS03675,CEY12_RS03145,CEY12_RS20340
100	Accessory	A1704_RS06245,A1704_RS16560	AT45_RS15690	DYR29_RS06360,DYR29_RS19745,DYR29_RS21505,DYR29_RS21510	BM143_RS09030,BM143_RS10510	C1631_RS13235,C1631_RS04625,C1631_RS21445	-	CEY12_RS01135,CEY12_RS01445,CEY12_RS00890,CEY12_RS03730,CEY12_RS00120
101	Accessory	A1704_RS05350,A1704_RS14080	AT45_RS06035,AT45_RS06040	DYR29_RS21925,DYR29_RS09335,DYR29_RS21920	BM143_RS04385,BM143_RS09475,BM143_RS09470,BM143_RS11535,BM143_RS09485	C1631_RS11640,C1631_RS17110	-	CEY12_RS21290,CEY12_RS21285,CEY12_RS08530
102	Core	A1704_RS06050,A1704_RS00060	AT45_RS17960,AT45_RS12900,AT45_RS01240	DYR29_RS01665	BM143_RS08780,BM143_RS13145	C1631_RS11485	NBC122_RS14270,NBC122_RS09570,NBC122_RS12460,NBC122_RS13390,NBC122_RS07705	CEY12_RS18825,CEY12_RS01270
103	Accessory	A1704_RS11325	AT45_RS16685,AT45_RS19380	DYR29_RS17035	BM143_RS13365,BM143_RS13990,BM143_RS13975,BM143_RS13970,BM143_RS13985	C1631_RS16705,C1631_RS16695,C1631_RS16710	-	CEY12_RS16095,CEY12_RS16105,CEY12_RS09640,CEY12_RS16100
104	Core	A1704_RS22555,A1704_RS11310,A1704_RS11365	AT45_RS15125,AT45_RS16700,AT45_RS00140	DYR29_RS17020,DYR29_RS17060	BM143_RS13920,BM143_RS07040	C1631_RS09140,C1631_RS16740	NBC122_RS07575,NBC122_RS03215	CEY12_RS16080,CEY12_RS04030
105	Accessory	A1704_RS05395	AT45_RS00785,AT45_RS07235,AT45_RS04255,AT45_RS05345	DYR29_RS20600,DYR29_RS21870	BM143_RS00880,BM143_RS05020,BM143_RS09435,BM143_RS01460	C1631_RS12165,C1631_RS05855	-	CEY12_RS09035,CEY12_RS21680,CEY12_RS21245
106	Core	A1704_RS11280,A1704_RS11305	AT45_RS16730,AT45_RS16705	DYR29_RS16990,DYR29_RS17015	BM143_RS13890,BM143_RS13915	C1631_RS16770,C1631_RS16745	NBC122_RS03225,NBC122_RS03235,NBC122_RS14120	CEY12_RS16075,CEY12_RS16050,CEY12_RS09645
107	Core	A1704_RS00720,A1704_RS22650	AT45_RS10050,AT45_RS02725	DYR29_RS06580,DYR29_RS04705,DYR29_RS11780	BM143_RS07135,BM143_RS12970	C1631_RS02860,C1631_RS09050,C1631_RS04525	NBC122_RS00940,NBC122_RS01355	CEY12_RS03765,CEY12_RS10870
108	Core	A1704_RS04460,A1704_RS02530	AT45_RS04885,AT45_RS00100	DYR29_RS00040,DYR29_RS02810	BM143_RS10435,BM143_RS15100	C1631_RS14560	NBC122_RS07830,NBC122_RS06415	CEY12_RS20650,CEY12_RS18265,CEY12_RS00035,CEY12_RS01685,CEY12_RS03515
109	Core	A1704_RS23210,A1704_RS23205	AT45_RS12255,AT45_RS12250	DYR29_RS21175,DYR29_RS21180,DYR29_RS08450	BM143_RS08550,BM143_RS08555	C1631_RS12765,C1631_RS12770	NBC122_RS02040,NBC122_RS02035	CEY12_RS20190,CEY12_RS20195,CEY12_RS01595
110	Accessory	A1704_RS02770,A1704_RS09350	-	DYR29_RS02580,DYR29_RS15060	BM143_RS20205,BM143_RS16370,BM143_RS12175	C1631_RS00950,C1631_RS18630,C1631_RS21450	-	CEY12_RS14285,CEY12_RS00870,CEY12_RS20345,CEY12_RS15505,CEY12_RS02270,CEY12_RS04275
111	Core	A1704_RS20370,A1704_RS08250,A1704_RS06140,A1704_RS10675	AT45_RS09420,AT45_RS00590	DYR29_RS12380,DYR29_RS03625	BM143_RS16095,BM143_RS17590	C1631_RS08360,C1631_RS02500	NBC122_RS06420,NBC122_RS12305	CEY12_RS11500,CEY12_RS03830
112	Core	A1704_RS02965,A1704_RS20850,A1704_RS17240	AT45_RS01640,AT45_RS13405	DYR29_RS02405,DYR29_RS20435	BM143_RS18765,BM143_RS08030	C1631_RS00745,C1631_RS19985,C1631_RS22195	NBC122_RS03255,NBC122_RS09330	CEY12_RS02090,CEY12_RS19600
113	Accessory	A1704_RS01405,A1704_RS01410,A1704_RS01415	AT45_RS02475	DYR29_RS04075,DYR29_RS04080,DYR29_RS04070	BM143_RS11350,BM143_RS11345,BM143_RS11340	C1631_RS01820,C1631_RS01825,C1631_RS01815	-	CEY12_RS02940,CEY12_RS02935,CEY12_RS02930
114	Core	A1704_RS17265,A1704_RS22205	AT45_RS13390,AT45_RS13005	DYR29_RS20410,DYR29_RS11285	BM143_RS08005,BM143_RS06585	C1631_RS12140,C1631_RS22170,C1631_RS09480	NBC122_RS08610	CEY12_RS19650,CEY12_RS05240,CEY12_RS03565,CEY12_RS03865
115	Core	A1704_RS13750,A1704_RS03400	AT45_RS07455,AT45_RS07450,AT45_RS04080	DYR29_RS09650,DYR29_RS01420,DYR29_RS01425	BM143_RS04695,BM143_RS20785	C1631_RS11290,C1631_RS00095	NBC122_RS01215	CEY12_RS08825,CEY12_RS03915,CEY12_RS01050
116	Core	A1704_RS08725,A1704_RS23020,A1704_RS21255,A1704_RS06170	AT45_RS09825,AT45_RS11615	DYR29_RS12010,DYR29_RS14020	BM143_RS22840,BM143_RS19215,BM143_RS21460	C1631_RS08735,C1631_RS19580	NBC122_RS03645	CEY12_RS11075,CEY12_RS13155
117	Core	A1704_RS13180,A1704_RS02095,A1704_RS08240,A1704_RS06130	AT45_RS07085,AT45_RS00455,AT45_RS00580	DYR29_RS10190,DYR29_RS03175	BM143_RS05295,BM143_RS23440	C1631_RS10710,C1631_RS02495	NBC122_RS02640	CEY12_RS09410,CEY12_RS03820
118	Accessory	A1704_RS22820,A1704_RS03810	-	DYR29_RS11940,DYR29_RS05875	BM143_RS23105,BM143_RS20310,BM143_RS20935,BM143_RS10245	C1631_RS08905,C1631_RS15225,C1631_RS14025	-	CEY12_RS11005,CEY12_RS14180,CEY12_RS11580,CEY12_RS00810,CEY12_RS21670
119	Core	A1704_RS10095,A1704_RS07890,A1704_RS14740	AT45_RS15590	DYR29_RS15825,DYR29_RS18295,DYR29_RS08750	BM143_RS18315,BM143_RS15265,BM143_RS03090	C1631_RS22390,C1631_RS06975	NBC122_RS11920	CEY12_RS17350,CEY12_RS07680
120	Core	A1704_RS23090,A1704_RS07150	AT45_RS06105,AT45_RS08010,AT45_RS08235	DYR29_RS21295,DYR29_RS07970	BM143_RS08670,BM143_RS08710,BM143_RS10580	C1631_RS12885,C1631_RS06005	NBC122_RS09930	CEY12_RS20315,CEY12_RS20310
121	Core	A1704_RS21700,A1704_RS23430	AT45_RS17480,AT45_RS13085	DYR29_RS14475,DYR29_RS20925	BM143_RS19705,BM143_RS08340	C1631_RS19150,C1631_RS12545,C1631_RS24305	NBC122_RS05290,NBC122_RS13915	CEY12_RS13635,CEY12_RS19990
122	Core	A1704_RS23410,A1704_RS12900	AT45_RS06890,AT45_RS06805	DYR29_RS20950,DYR29_RS10495	BM143_RS05540,BM143_RS05625	C1631_RS10470,C1631_RS10385	NBC122_RS14090,NBC122_RS01765,NBC122_RS01810	CEY12_RS09730,CEY12_RS09805
123	Core	A1704_RS17530	AT45_RS19520	DYR29_RS20180,DYR29_RS10255	BM143_RS23255,BM143_RS07725	C1631_RS21890,C1631_RS10640	NBC122_RS00800	CEY12_RS04090,CEY12_RS19245,CEY12_RS04110,CEY12_RS05490,CEY12_RS03780,CEY12_RS09480
124	Core	A1704_RS02100,A1704_RS01135,A1704_RS08450	AT45_RS01860,AT45_RS04305	DYR29_RS03170,DYR29_RS04310	BM143_RS23460,BM143_RS13040	C1631_RS04815,C1631_RS02115,C1631_RS04820	NBC122_RS09440,NBC122_RS07020	CEY12_RS03755
125	Accessory	A1704_RS13225,A1704_RS21170	-	DYR29_RS10140,DYR29_RS13925,DYR29_RS01150	BM143_RS06095,BM143_RS05250,BM143_RS08790,BM143_RS19130	C1631_RS10755,C1631_RS10025,C1631_RS19665,C1631_RS20775	-	CEY12_RS10085,CEY12_RS09375
126	Core	A1704_RS03950,A1704_RS13175	AT45_RS07080	DYR29_RS10195,DYR29_RS00510	BM143_RS08820,BM143_RS20200,BM143_RS05300	C1631_RS15165,C1631_RS15155,C1631_RS10705	NBC122_RS14515	CEY12_RS09420,CEY12_RS20455,CEY12_RS22525
127	Core	A1704_RS21085,A1704_RS15460	AT45_RS11780,AT45_RS03100	DYR29_RS13840,DYR29_RS05355	BM143_RS19040,BM143_RS00200	C1631_RS19750,C1631_RS02450,C1631_RS03360	NBC122_RS03535,NBC122_RS12300	CEY12_RS13000,CEY12_RS04735
128	Core	A1704_RS07820,A1704_RS06910	AT45_RS15535,AT45_RS14660	DYR29_RS18365,DYR29_RS07115	BM143_RS15335,BM143_RS02030	C1631_RS22455,C1631_RS05385,C1631_RS04555	NBC122_RS06325,NBC122_RS10685	CEY12_RS17420,CEY12_RS06860
129	Core	A1704_RS05105	AT45_RS05520	DYR29_RS22125,DYR29_RS13670	BM143_RS09700,BM143_RS03990,BM143_RS18855,BM143_RS18865	C1631_RS13830,C1631_RS19395,C1631_RS19390	NBC122_RS12765	CEY12_RS21465,CEY12_RS21460,CEY12_RS12850
130	Core	A1704_RS17010,A1704_RS17005	AT45_RS14875,AT45_RS14880	DYR29_RS06845,DYR29_RS06840	BM143_RS01730,BM143_RS01725	C1631_RS05090,C1631_RS05085	NBC122_RS11430,NBC122_RS00750,NBC122_RS00745	CEY12_RS06605,CEY12_RS06600
131	Core	A1704_RS03210,A1704_RS13820,A1704_RS06215	AT45_RS07535	DYR29_RS02150,DYR29_RS09575	BM143_RS16405,BM143_RS04605,BM143_RS12825	C1631_RS08065,C1631_RS11375	NBC122_RS01330	CEY12_RS05780,CEY12_RS08740,CEY12_RS20395
132	Core	A1704_RS04895,A1704_RS17510,A1704_RS21730	AT45_RS05305,AT45_RS19530	DYR29_RS22340,DYR29_RS20200	BM143_RS09950,BM143_RS07745,BM143_RS12615	C1631_RS14055,C1631_RS21915	NBC122_RS10360	CEY12_RS21720,CEY12_RS19265
133	Accessory	A1704_RS16320,A1704_RS11260	-	DYR29_RS06195,DYR29_RS16970	BM143_RS24015,BM143_RS04515,BM143_RS01175,BM143_RS15700	C1631_RS04275,C1631_RS15100,C1631_RS11435	-	CEY12_RS08680,CEY12_RS05555,CEY12_RS11160,CEY12_RS01735
134	Accessory	A1704_RS15725,A1704_RS15745,A1704_RS23560	AT45_RS03340,AT45_RS03365	DYR29_RS05605,DYR29_RS05625,DYR29_RS20790,DYR29_RS05630	BM143_RS00520,BM143_RS00535	C1631_RS03640,C1631_RS03655,C1631_RS12410	-	CEY12_RS05020
135	Core	A1704_RS05035,A1704_RS20300	AT45_RS14720,AT45_RS09340	DYR29_RS22195,DYR29_RS01980,DYR29_RS12450	BM143_RS09770,BM143_RS16170	C1631_RS13900,C1631_RS05030,C1631_RS08270	NBC122_RS00825	CEY12_RS07165,CEY12_RS11620
136	Accessory	A1704_RS00845,A1704_RS03985	AT45_RS17675	DYR29_RS19765,DYR29_RS04580	BM143_RS14840,BM143_RS10780,BM143_RS22715,BM143_RS20215	C1631_RS03030,C1631_RS18955,C1631_RS15120	-	CEY12_RS00830,CEY12_RS03475,CEY12_RS13855
137	Accessory	A1704_RS12620,A1704_RS03335,A1704_RS18440	AT45_RS19195	DYR29_RS10780,DYR29_RS01475,DYR29_RS19385	BM143_RS06080,BM143_RS08810	C1631_RS10050,C1631_RS20470,C1631_RS00170	-	CEY12_RS10070,CEY12_RS04285,CEY12_RS18905
138	Accessory	A1704_RS24035,A1704_RS24805	AT45_RS20435,AT45_RS20440	DYR29_RS22860	BM143_RS24185,BM143_RS24150	C1631_RS08815,C1631_RS24360,C1631_RS24285,C1631_RS08840,C1631_RS21145,C1631_RS08810	-	CEY12_RS01015,CEY12_RS07440
139	Core	A1704_RS22635,A1704_RS17915	AT45_RS10065,AT45_RS19185	DYR29_RS11765,DYR29_RS19815	BM143_RS07120,BM143_RS07355	C1631_RS09065,C1631_RS21525	NBC122_RS01340,NBC122_RS00410	CEY12_RS10855,CEY12_RS18895
140	Accessory	A1704_RS23275,A1704_RS22435,A1704_RS01615	AT45_RS00385	DYR29_RS21110,DYR29_RS11505,DYR29_RS01950	BM143_RS08475,BM143_RS06815	C1631_RS12685,C1631_RS09245,C1631_RS10970	-	CEY12_RS20120,CEY12_RS10665
141	Core	A1704_RS12685,A1704_RS13780	AT45_RS06645,AT45_RS07490	DYR29_RS10710,DYR29_RS09615	BM143_RS05980,BM143_RS04665	C1631_RS10120,C1631_RS11320	NBC122_RS01380,NBC122_RS01180	CEY12_RS10005,CEY12_RS08795
142	Core	A1704_RS17255,A1704_RS10220	AT45_RS13395,AT45_RS11000	DYR29_RS20420,DYR29_RS15930	BM143_RS08015,BM143_RS18135	C1631_RS22180,C1631_RS17760	NBC122_RS09340,NBC122_RS04900	CEY12_RS19640,CEY12_RS15055
143	Core	A1704_RS06670,A1704_RS17035	AT45_RS14500,AT45_RS14850	DYR29_RS07335,DYR29_RS06870	BM143_RS02215,BM143_RS01755	C1631_RS05590,C1631_RS05115	NBC122_RS11165	CEY12_RS07020,CEY12_RS06630,CEY12_RS14215
144	Accessory	A1704_RS01600,A1704_RS01390,A1704_RS08440,A1704_RS07015,A1704_RS08435	AT45_RS04260,AT45_RS15180,AT45_RS05420	DYR29_RS03225,DYR29_RS03895	BM143_RS11320	C1631_RS01845,C1631_RS06000	-	CEY12_RS02960
145	Core	A1704_RS08100,A1704_RS16410	AT45_RS15785,AT45_RS03885	DYR29_RS18080,DYR29_RS06260	BM143_RS15035,BM143_RS01275	C1631_RS22220,C1631_RS04415	NBC122_RS07160,NBC122_RS11675	CEY12_RS17115,CEY12_RS05635
146	Accessory	A1704_RS21040,A1704_RS00700	-	DYR29_RS04725,DYR29_RS13790	BM143_RS18990,BM143_RS17705,BM143_RS16005	C1631_RS19800,C1631_RS02845	NBC122_RS09650	CEY12_RS12955,CEY12_RS03200,CEY12_RS15405,CEY12_RS11410
147	Core	A1704_RS02320,A1704_RS09950	AT45_RS02240,AT45_RS10300	DYR29_RS06515,DYR29_RS02980,DYR29_RS15675	BM143_RS11720,BM143_RS18525	C1631_RS01390,C1631_RS18025	NBC122_RS10915	CEY12_RS02675,CEY12_RS14880
148	Core	A1704_RS14570,A1704_RS11290	AT45_RS13715,AT45_RS16720	DYR29_RS08900,DYR29_RS17000	BM143_RS03780,BM143_RS13900,BM143_RS14055	C1631_RS07135,C1631_RS09600,C1631_RS16760	NBC122_RS12195	CEY12_RS08090
149	Core	A1704_RS21095,A1704_RS20120	AT45_RS11770,AT45_RS09205	DYR29_RS13850,DYR29_RS12630	BM143_RS19050,BM143_RS16340	C1631_RS19740,C1631_RS08090	NBC122_RS03545,NBC122_RS07185	CEY12_RS13010,CEY12_RS11780
150	Core	A1704_RS12515,A1704_RS17390	AT45_RS06605,AT45_RS13595	DYR29_RS10875,DYR29_RS20315	BM143_RS06190,BM143_RS07875	C1631_RS09945,C1631_RS22045	NBC122_RS08705,NBC122_RS08435	CEY12_RS10140,CEY12_RS19360
151	Core	A1704_RS22615,A1704_RS22610	AT45_RS10090,AT45_RS10095	DYR29_RS11740,DYR29_RS11735	BM143_RS07100,BM143_RS07095	C1631_RS09085,C1631_RS09090	NBC122_RS08775,NBC122_RS08780	CEY12_RS10835,CEY12_RS10830
152	Core	A1704_RS12265,A1704_RS18340	AT45_RS15870,AT45_RS18205	DYR29_RS17945,DYR29_RS19475	BM143_RS14960,BM143_RS21015	C1631_RS15785,C1631_RS20370	NBC122_RS02435,NBC122_RS09875	CEY12_RS17040,CEY12_RS18580
153	Core	A1704_RS01200,A1704_RS05215	AT45_RS03105,AT45_RS05560	DYR29_RS04260,DYR29_RS22060	BM143_RS11155,BM143_RS09630	C1631_RS02060,C1631_RS13770	NBC122_RS11015,NBC122_RS10760	CEY12_RS03105,CEY12_RS21410
154	Core	A1704_RS18760,A1704_RS17155	AT45_RS05395	DYR29_RS19105,DYR29_RS07020	BM143_RS01890,BM143_RS21445,BM143_RS22080	C1631_RS05255,C1631_RS04375,C1631_RS20730	NBC122_RS11185	CEY12_RS06760,CEY12_RS20300
155	Core	A1704_RS19615,A1704_RS04065	AT45_RS08730,AT45_RS04540	DYR29_RS13075,DYR29_RS00435	BM143_RS16880,BM143_RS20140	C1631_RS07585,C1631_RS15030	NBC122_RS06620,NBC122_RS00095	CEY12_RS12235,CEY12_RS00445
156	Core	A1704_RS04215,A1704_RS16835	AT45_RS04645,AT45_RS14960	DYR29_RS00290,DYR29_RS06670	BM143_RS19960,BM143_RS01550	C1631_RS14850,C1631_RS04935	NBC122_RS00820,NBC122_RS00200	CEY12_RS00300,CEY12_RS06400
157	Core	A1704_RS15720,A1704_RS22310	AT45_RS03330,AT45_RS06290	DYR29_RS05600,DYR29_RS11385	BM143_RS00515,BM143_RS06700	C1631_RS03635,C1631_RS09375	NBC122_RS13005,NBC122_RS06525	CEY12_RS05015,CEY12_RS10545
158	Core	A1704_RS19095,A1704_RS21225	AT45_RS18805,AT45_RS11645	DYR29_RS18825,DYR29_RS13990	BM143_RS21745,BM143_RS19185	C1631_RS21160,C1631_RS19610	NBC122_RS07455,NBC122_RS03555	CEY12_RS17930,CEY12_RS13125
159	Core	A1704_RS07860,A1704_RS02315	AT45_RS15565,AT45_RS02245	DYR29_RS18330,DYR29_RS02985	BM143_RS15300,BM143_RS11715	C1631_RS22420,C1631_RS01395	NBC122_RS05820,NBC122_RS10920	CEY12_RS17385,CEY12_RS02680
160	Core	A1704_RS12860,A1704_RS12865	AT45_RS06775,AT45_RS06780	DYR29_RS10535,DYR29_RS10530	BM143_RS05695,BM143_RS05690	C1631_RS10340,C1631_RS10345	NBC122_RS02195,NBC122_RS02200	CEY12_RS09845,CEY12_RS09840
161	Core	A1704_RS05315,A1704_RS14285	AT45_RS06015,AT45_RS07930	DYR29_RS21960,DYR29_RS09145	BM143_RS09510,BM143_RS04190	C1631_RS13665,C1631_RS11825	NBC122_RS11285,NBC122_RS01455	CEY12_RS21310,CEY12_RS08350
162	Core	A1704_RS19130,A1704_RS13670	AT45_RS18770	DYR29_RS18785,DYR29_RS09715	BM143_RS21780,BM143_RS06560,BM143_RS23120	C1631_RS21195,C1631_RS11225	NBC122_RS06465,NBC122_RS08505	CEY12_RS17880,CEY12_RS10460
163	Core	A1704_RS01495,A1704_RS10565	AT45_RS02390,AT45_RS17270	DYR29_RS03995,DYR29_RS16280	BM143_RS11415,BM143_RS17725	C1631_RS01690,C1631_RS17435	NBC122_RS12935,NBC122_RS04110	CEY12_RS02860,CEY12_RS15385
164	Core	A1704_RS21540,A1704_RS23645	AT45_RS11350,AT45_RS13265	DYR29_RS14320,DYR29_RS20715	BM143_RS19515,BM143_RS08220	C1631_RS19305,C1631_RS12300	NBC122_RS05100,NBC122_RS09325	CEY12_RS13480,CEY12_RS19755
165	Core	A1704_RS19395,A1704_RS09635	AT45_RS08475,AT45_RS10590	DYR29_RS13285,DYR29_RS15345	BM143_RS17110,BM143_RS22100	C1631_RS07385,C1631_RS18355	NBC122_RS06360,NBC122_RS04625	CEY12_RS12460,CEY12_RS14570
166	Core	A1704_RS18285,A1704_RS18275	AT45_RS18150,AT45_RS18140	DYR29_RS19530,DYR29_RS19540	BM143_RS20955,BM143_RS20945	C1631_RS20315,C1631_RS20300	NBC122_RS10555,NBC122_RS10560	CEY12_RS18645,CEY12_RS18650
167	Accessory	A1704_RS23235,A1704_RS16350	AT45_RS12275,AT45_RS14580	DYR29_RS21150	BM143_RS01210,BM143_RS01220,BM143_RS08525	C1631_RS12740,C1631_RS04305	-	CEY12_RS11805,CEY12_RS16950,CEY12_RS20170,CEY12_RS05585
168	Core	A1704_RS22345,A1704_RS16115	AT45_RS06260,AT45_RS03660	DYR29_RS11420,DYR29_RS06010	BM143_RS06735,BM143_RS00965	C1631_RS09335,C1631_RS04085	NBC122_RS06555,NBC122_RS11205	CEY12_RS10575,CEY12_RS05400
169	Core	A1704_RS08530,A1704_RS05890	AT45_RS15325,AT45_RS00430	DYR29_RS18580,DYR29_RS21375	BM143_RS15590,BM143_RS08880	C1631_RS22655,C1631_RS13090,C1631_RS10990	NBC122_RS06765	CEY12_RS17605,CEY12_RS20845
170	Core	A1704_RS20705,A1704_RS19205	AT45_RS09755,AT45_RS18680,AT45_RS09515	DYR29_RS12080,DYR29_RS18710	BM143_RS15685,BM143_RS21855	C1631_RS08660,C1631_RS21275	NBC122_RS01305	CEY12_RS11145,CEY12_RS17810
171	Core	A1704_RS09070,A1704_RS11185	AT45_RS10410,AT45_RS16815	DYR29_RS14900,DYR29_RS16880	BM143_RS22555,BM143_RS13810	C1631_RS18795,C1631_RS16850	NBC122_RS04805,NBC122_RS05600	CEY12_RS14065,CEY12_RS15975
172	Core	A1704_RS15810,A1704_RS07615	AT45_RS13605	DYR29_RS05695,DYR29_RS08435	BM143_RS13565,BM143_RS15085,BM143_RS03010,BM143_RS03415	C1631_RS06825,C1631_RS01480	NBC122_RS02180	CEY12_RS02265,CEY12_RS02755
173	Core	A1704_RS12245,A1704_RS14085	AT45_RS15890,AT45_RS07715	DYR29_RS17925,DYR29_RS09330	BM143_RS14940,BM143_RS04380	C1631_RS15800,C1631_RS11645	NBC122_RS02450,NBC122_RS01395	CEY12_RS17020,CEY12_RS08525
174	Core	A1704_RS05780,A1704_RS15740	AT45_RS05880,AT45_RS03360	DYR29_RS21475,DYR29_RS05620	BM143_RS09000,BM143_RS00530	C1631_RS13205,C1631_RS03650	NBC122_RS10430,NBC122_RS13020	CEY12_RS20910,CEY12_RS05030
175	Core	A1704_RS03050,A1704_RS18425	AT45_RS01535,AT45_RS15395,AT45_RS18265	DYR29_RS02315,DYR29_RS19400	BM143_RS12445,BM143_RS21115	C1631_RS00655,C1631_RS20455	NBC122_RS12110	CEY12_RS02005,CEY12_RS18500
176	Core	A1704_RS12675,A1704_RS19160	AT45_RS06635,AT45_RS18740	DYR29_RS10725,DYR29_RS18755	BM143_RS05990,BM143_RS21810	C1631_RS10100,C1631_RS21225	NBC122_RS08720,NBC122_RS06490	CEY12_RS10015,CEY12_RS17850
177	Core	A1704_RS03010,A1704_RS04550	AT45_RS01595,AT45_RS04965	DYR29_RS02360,DYR29_RS22690	BM143_RS12405,BM143_RS10345	C1631_RS00700,C1631_RS14460	NBC122_RS14220,NBC122_RS00345	CEY12_RS02040,CEY12_RS22110
178	Core	A1704_RS17820,A1704_RS12215	AT45_RS19220,AT45_RS15920	DYR29_RS19885,DYR29_RS17895	BM143_RS07430,BM143_RS14910	C1631_RS21575,C1631_RS15830	NBC122_RS08175,NBC122_RS02480	CEY12_RS18940,CEY12_RS16990
179	Core	A1704_RS21130,A1704_RS14175	AT45_RS11735,AT45_RS07820	DYR29_RS13885,DYR29_RS09240	BM143_RS19090,BM143_RS04275	C1631_RS19705,C1631_RS11745	NBC122_RS03590,NBC122_RS12215	CEY12_RS13045,CEY12_RS08435
180	Core	A1704_RS12460,A1704_RS05365	AT45_RS06555,AT45_RS06070	DYR29_RS10925,DYR29_RS21905	BM143_RS06255,BM143_RS09460	C1631_RS09880,C1631_RS13615	NBC122_RS08660,NBC122_RS12020	CEY12_RS10185,CEY12_RS21270
181	Accessory	A1704_RS03135,A1704_RS16600,A1704_RS16595	AT45_RS01905	DYR29_RS02225,DYR29_RS06380,DYR29_RS06375	BM143_RS12540,BM143_RS01420	C1631_RS00570,C1631_RS04650,C1631_RS04645,C1631_RS04640	-	CEY12_RS01920
182	Accessory	A1704_RS24365,A1704_RS24370,A1704_RS24375	-	DYR29_RS21355,DYR29_RS21350	BM143_RS23970,BM143_RS23965,BM143_RS23975	C1631_RS24080,C1631_RS24075,C1631_RS24055,C1631_RS24065	-	CEY12_RS22405,CEY12_RS22400
183	Accessory	A1704_RS18560,A1704_RS18555	AT45_RS18340,AT45_RS18335	DYR29_RS19275,DYR29_RS19280,DYR29_RS19270	BM143_RS21260,BM143_RS21255,BM143_RS03310	C1631_RS20580,C1631_RS20575	-	CEY12_RS18400,CEY12_RS18405
184	Core	A1704_RS06795,A1704_RS02890	AT45_RS14565,AT45_RS01710	DYR29_RS07240,DYR29_RS02480	BM143_RS02120,BM143_RS12290	C1631_RS05495,C1631_RS00840	NBC122_RS10130	CEY12_RS06925,CEY12_RS02160
185	Core	A1704_RS23450,A1704_RS19875	AT45_RS13100,AT45_RS08990	DYR29_RS20905,DYR29_RS12835	BM143_RS08320,BM143_RS16635	C1631_RS12525,C1631_RS07830	NBC122_RS13930	CEY12_RS19970,CEY12_RS12015
186	Accessory	A1704_RS22195,A1704_RS10760,A1704_RS09115	AT45_RS17910	DYR29_RS16450,DYR29_RS11275,DYR29_RS14945	BM143_RS06580,BM143_RS22510	C1631_RS09490,C1631_RS18750	-	CEY12_RS14110,CEY12_RS03560
187	Core	A1704_RS19935,A1704_RS17215,A1704_RS03435	AT45_RS09045	DYR29_RS12765,DYR29_RS01385	BM143_RS16555,BM143_RS20730	C1631_RS07915,C1631_RS15700	NBC122_RS06105	CEY12_RS11960,CEY12_RS00985
188	Core	A1704_RS19965,A1704_RS13395	AT45_RS09075	DYR29_RS12735,DYR29_RS09995	BM143_RS16525,BM143_RS13180,BM143_RS05095	C1631_RS07950,C1631_RS10920	NBC122_RS06130	CEY12_RS11925,CEY12_RS09130
189	Core	A1704_RS09695,A1704_RS09705	AT45_RS10645,AT45_RS10655	DYR29_RS15410,DYR29_RS15420	BM143_RS22045,BM143_RS22035	C1631_RS18260,C1631_RS18250	NBC122_RS04655	CEY12_RS14630,CEY12_RS14640
190	Core	A1704_RS23400,A1704_RS12910	AT45_RS00115,AT45_RS06815	DYR29_RS20960,DYR29_RS10485	BM143_RS05615	C1631_RS10395	NBC122_RS14075,NBC122_RS07535,NBC122_RS01800	CEY12_RS09790,CEY12_RS09680
191	Core	A1704_RS23405,A1704_RS12905	AT45_RS00110,AT45_RS06810	DYR29_RS20955,DYR29_RS10490	BM143_RS05620	C1631_RS10390	NBC122_RS14070,NBC122_RS07530,NBC122_RS01805	CEY12_RS09795,CEY12_RS09800
192	Core	A1704_RS11560,A1704_RS11580	AT45_RS16450,AT45_RS16470	DYR29_RS17275,DYR29_RS17255	BM143_RS14280,BM143_RS14260	C1631_RS16445,C1631_RS16465	NBC122_RS05230	CEY12_RS16340,CEY12_RS16320
193	Core	A1704_RS20675,A1704_RS07965	AT45_RS09710	DYR29_RS12105,DYR29_RS18215	BM143_RS15740,BM143_RS15195	C1631_RS08635,C1631_RS22340	NBC122_RS05760,NBC122_RS05650	CEY12_RS11185,CEY12_RS17300
194	Core	A1704_RS21265,A1704_RS08720	AT45_RS11605,AT45_RS09820	DYR29_RS14030,DYR29_RS12015	BM143_RS19225,BM143_RS22835	C1631_RS19570,C1631_RS08730	NBC122_RS03655	CEY12_RS13165,CEY12_RS11080
195	Core	A1704_RS11825,A1704_RS18480	AT45_RS16300,AT45_RS18310	DYR29_RS17490,DYR29_RS19345	BM143_RS14530,BM143_RS21165	C1631_RS16205	NBC122_RS04435,NBC122_RS05870	CEY12_RS16595,CEY12_RS18455
196	Core	A1704_RS02790,A1704_RS18040	AT45_RS01785,AT45_RS02750	DYR29_RS02560,DYR29_RS19740	BM143_RS12195,BM143_RS10635	C1631_RS00930,C1631_RS21440	NBC122_RS11890	CEY12_RS02245,CEY12_RS18245
197	Core	A1704_RS04375,A1704_RS07520,A1704_RS06240	AT45_RS04805,AT45_RS13915	DYR29_RS08325,DYR29_RS00125	BM143_RS10520,BM143_RS02905	C1631_RS06700,C1631_RS14665	NBC122_RS06220	CEY12_RS00130
198	Core	A1704_RS21450,A1704_RS21445	AT45_RS11430,AT45_RS11435	DYR29_RS14215,DYR29_RS14210	BM143_RS19410,BM143_RS19415	C1631_RS19405,C1631_RS19400	NBC122_RS03785	CEY12_RS13350,CEY12_RS13355
199	Core	A1704_RS21270,A1704_RS05125,A1704_RS23025	AT45_RS11600	DYR29_RS14035,DYR29_RS22105	BM143_RS19230,BM143_RS09660	C1631_RS19565,C1631_RS13805	NBC122_RS03660	CEY12_RS13170,CEY12_RS21435
200	Core	A1704_RS13205,A1704_RS04675	AT45_RS07105,AT45_RS05090	DYR29_RS10165,DYR29_RS22565	BM143_RS05270,BM143_RS10180	C1631_RS10735,C1631_RS14315	NBC122_RS02625	CEY12_RS09390,CEY12_RS21945
201	Core	A1704_RS19955,A1704_RS13405	AT45_RS09060	DYR29_RS12745,DYR29_RS09985	BM143_RS16535,BM143_RS05085	C1631_RS07940,C1631_RS10930	NBC122_RS06120	CEY12_RS11940,CEY12_RS03880,CEY12_RS09120
202	Core	A1704_RS02310,A1704_RS21030	AT45_RS02250,AT45_RS11825	DYR29_RS02990,DYR29_RS13780	BM143_RS11710,BM143_RS18960	C1631_RS01400,C1631_RS19810	NBC122_RS10925	CEY12_RS02685,CEY12_RS12945
203	Core	A1704_RS19805,A1704_RS19695	AT45_RS08895,AT45_RS08805	DYR29_RS12900,DYR29_RS13005	BM143_RS16710,BM143_RS16795	C1631_RS07770,C1631_RS07660	NBC122_RS02885	CEY12_RS12080,CEY12_RS12155
204	Core	A1704_RS23620,A1704_RS20540	AT45_RS13240,AT45_RS09550	DYR29_RS20740,DYR29_RS12225	BM143_RS04180,BM143_RS15860	C1631_RS12330,C1631_RS08535	NBC122_RS00230	CEY12_RS19780,CEY12_RS11265
205	Core	A1704_RS04650,A1704_RS02250	AT45_RS05065,AT45_RS08015	DYR29_RS22590,DYR29_RS03045	BM143_RS10210,BM143_RS11950	C1631_RS14345,C1631_RS01450	NBC122_RS08090	CEY12_RS21980,CEY12_RS01165
206	Core	A1704_RS07250,A1704_RS19685	AT45_RS14100,AT45_RS08790	DYR29_RS08070,DYR29_RS13015	BM143_RS02690,BM143_RS16805	C1631_RS06390,C1631_RS07645	NBC122_RS14240	CEY12_RS07205,CEY12_RS12175
207	Core	A1704_RS03940,A1704_RS07025	AT45_RS04480,AT45_RS08260	DYR29_RS00515,DYR29_RS07565	BM143_RS20255,BM143_RS02370	C1631_RS15170,C1631_RS05910	NBC122_RS00030	CEY12_RS00550,CEY12_RS04415
208	Accessory	A1704_RS00685,A1704_RS07910,A1704_RS08415	AT45_RS00615,AT45_RS08060,AT45_RS12995	DYR29_RS01760,DYR29_RS18275	-	C1631_RS02825,C1631_RS22370	NBC122_RS01300	CEY12_RS03225,CEY12_RS17330
209	Accessory	A1704_RS14260,A1704_RS14265	AT45_RS07905,AT45_RS07910	DYR29_RS09170,DYR29_RS09165	BM143_RS04220,BM143_RS04215,BM143_RS04210	C1631_RS11800,C1631_RS11805	-	CEY12_RS08375,CEY12_RS08370
210	Accessory	A1704_RS13330,A1704_RS17535	-	DYR29_RS10055,DYR29_RS20175	BM143_RS23260,BM143_RS07720	C1631_RS21885,C1631_RS10875	-	CEY12_RS07945,CEY12_RS19720,CEY12_RS04095,CEY12_RS09180,CEY12_RS19240
211	Accessory	A1704_RS12625,A1704_RS02515	-	DYR29_RS10775,DYR29_RS02825	BM143_RS06075,BM143_RS20750,BM143_RS08815	C1631_RS01195,C1631_RS10055	-	CEY12_RS10065,CEY12_RS20450,CEY12_RS05740,CEY12_RS03630
212	Core	A1704_RS13065,A1704_RS12990	AT45_RS00185,AT45_RS06970,AT45_RS16650	DYR29_RS10325,DYR29_RS10400	BM143_RS05440	C1631_RS10575	NBC122_RS01820,NBC122_RS02345	CEY12_RS09560
213	Core	A1704_RS13115,A1704_RS14185	AT45_RS07025,AT45_RS07830	DYR29_RS07885,DYR29_RS10265,DYR29_RS01250	BM143_RS05375	C1631_RS10630	NBC122_RS06820,NBC122_RS02235	CEY12_RS09505
214	Core	A1704_RS10670,A1704_RS08245,A1704_RS00370,A1704_RS06135	AT45_RS00585	DYR29_RS05010	BM143_RS23435	C1631_RS02480	NBC122_RS12310,NBC122_RS09925,NBC122_RS13890	CEY12_RS03825
215	Core	A1704_RS04130,A1704_RS04125	AT45_RS04560	DYR29_RS00375,DYR29_RS00380	BM143_RS20080,BM143_RS20085	C1631_RS14970,C1631_RS14975	NBC122_RS00115	CEY12_RS00385,CEY12_RS00390
216	Accessory	A1704_RS06695,A1704_RS21905,A1704_RS14745	AT45_RS06455	DYR29_RS11025,DYR29_RS08745	BM143_RS06360,BM143_RS03095	C1631_RS09760,C1631_RS06970	-	CEY12_RS10275,CEY12_RS07685
217	Accessory	A1704_RS01985,A1704_RS01370,A1704_RS23310	AT45_RS15015	DYR29_RS21075,DYR29_RS04105	BM143_RS08435,BM143_RS02560	C1631_RS12630,C1631_RS01885	-	CEY12_RS01720,CEY12_RS20060
218	Core	A1704_RS20420,A1704_RS09515	AT45_RS10455	DYR29_RS15225,DYR29_RS12335	BM143_RS16030,BM143_RS22225	C1631_RS08415,C1631_RS18475	NBC122_RS04495	CEY12_RS11435,CEY12_RS14450
219	Core	A1704_RS17080,A1704_RS17195	AT45_RS05365	DYR29_RS06940,DYR29_RS07055	BM143_RS01805,BM143_RS01925	C1631_RS05180,C1631_RS05280	NBC122_RS00770	CEY12_RS06685,CEY12_RS06805
220	Core	A1704_RS02445	AT45_RS19415,AT45_RS01475,AT45_RS01805,AT45_RS01485,AT45_RS19090	DYR29_RS03330	BM143_RS20500	C1631_RS04805	NBC122_RS04285,NBC122_RS08015	CEY12_RS01075
221	Core	A1704_RS14155,A1704_RS19445	AT45_RS07805,AT45_RS08540	DYR29_RS09255,DYR29_RS13240	BM143_RS04290,BM143_RS17050	C1631_RS11730,C1631_RS04610	NBC122_RS01150	CEY12_RS08450
222	Core	A1704_RS23135	AT45_RS07970	DYR29_RS04395,DYR29_RS21250	BM143_RS11025,BM143_RS08620	C1631_RS12835	NBC122_RS00830,NBC122_RS05280,NBC122_RS10425	CEY12_RS03305,CEY12_RS20255
223	Core	A1704_RS14950,A1704_RS14680	AT45_RS15075	DYR29_RS08810	BM143_RS03655,BM143_RS20335	C1631_RS00335,C1631_RS01180,C1631_RS04550,C1631_RS07040	NBC122_RS08920	CEY12_RS08000
224	Core	A1704_RS00510,A1704_RS04900	AT45_RS05310	DYR29_RS04890,DYR29_RS22335	BM143_RS18380,BM143_RS09945	C1631_RS02315,C1631_RS14050	NBC122_RS13075	CEY12_RS04215,CEY12_RS21715
225	Core	A1704_RS04910,A1704_RS00560	AT45_RS05330	DYR29_RS22330,DYR29_RS04840	BM143_RS09940,BM143_RS18430	C1631_RS14045,C1631_RS02265	NBC122_RS13055	CEY12_RS21710,CEY12_RS04165
226	Core	A1704_RS23520,A1704_RS19905	AT45_RS13165	DYR29_RS20835,DYR29_RS12805	BM143_RS04095,BM143_RS16605	C1631_RS12455,C1631_RS07865	NBC122_RS13995	CEY12_RS19890,CEY12_RS11980
227	Core	A1704_RS00705,A1704_RS07410,A1704_RS10915	AT45_RS15520	DYR29_RS04720,DYR29_RS08210,DYR29_RS18805,DYR29_RS16625	BM143_RS06470	C1631_RS02440	NBC122_RS08515	CEY12_RS04680
228	Core	A1704_RS07360	AT45_RS00650,AT45_RS14000	DYR29_RS22270,DYR29_RS08160,DYR29_RS20610	BM143_RS12875,BM143_RS02795	C1631_RS13965,C1631_RS06525	NBC122_RS09820	CEY12_RS01155
229	Core	A1704_RS22440,A1704_RS09955	AT45_RS10235	DYR29_RS11510,DYR29_RS15680	BM143_RS06840,BM143_RS18520	C1631_RS09235,C1631_RS18020	NBC122_RS07305	CEY12_RS10670,CEY12_RS14885
230	Core	A1704_RS09090,A1704_RS09085	AT45_RS10395	DYR29_RS14920,DYR29_RS14915	BM143_RS22535,BM143_RS22540	C1631_RS18775,C1631_RS18780	NBC122_RS04790	CEY12_RS14085,CEY12_RS14080
231	Core	A1704_RS06780,A1704_RS02900,A1704_RS13925	AT45_RS01695,AT45_RS00510	DYR29_RS02470	BM143_RS12300	C1631_RS05510,C1631_RS00830	NBC122_RS10110	CEY12_RS06940,CEY12_RS02150
232	Accessory	A1704_RS06705,A1704_RS20660	AT45_RS14505,AT45_RS09975	DYR29_RS07330,DYR29_RS12130	BM143_RS15755,BM143_RS02205	C1631_RS08620,C1631_RS05580	-	CEY12_RS11200,CEY12_RS07000
233	Core	A1704_RS19255,A1704_RS00305	AT45_RS18625	DYR29_RS18665,DYR29_RS05040	BM143_RS21905,BM143_RS23315	C1631_RS21325,C1631_RS02540	NBC122_RS01320	CEY12_RS17735,CEY12_RS04430
234	Core	A1704_RS08035,A1704_RS06580,A1704_RS01870	AT45_RS15735,AT45_RS15170	DYR29_RS18140,DYR29_RS03310	BM143_RS15125	C1631_RS22280,C1631_RS05810	NBC122_RS03305	CEY12_RS17230
235	Core	A1704_RS15305,A1704_RS03555	AT45_RS02975	DYR29_RS05200,DYR29_RS00835	BM143_RS00040,BM143_RS20590	C1631_RS03210,C1631_RS15535	NBC122_RS11805	CEY12_RS04590,CEY12_RS04585
236	Accessory	A1704_RS00475,A1704_RS06280,A1704_RS21740	-	DYR29_RS04920	BM143_RS23500,BM143_RS12600,BM143_RS04000	C1631_RS01710,C1631_RS01235	-	CEY12_RS03890,CEY12_RS10110,CEY12_RS22095
237	Accessory	A1704_RS19400	AT45_RS08480	-	BM143_RS13405,BM143_RS17075,BM143_RS17105,BM143_RS16045	C1631_RS07420,C1631_RS07390,C1631_RS08400	NBC122_RS06240	CEY12_RS12430,CEY12_RS11460
238	Core	A1704_RS22360,A1704_RS20460	AT45_RS06250	DYR29_RS11430,DYR29_RS12295	BM143_RS06750,BM143_RS15970	C1631_RS09320,C1631_RS08455	NBC122_RS07365	CEY12_RS10585,CEY12_RS11385
239	Accessory	A1704_RS06545,A1704_RS01905,A1704_RS01860	AT45_RS15160,AT45_RS00405	DYR29_RS03365,DYR29_RS03275	BM143_RS11465	C1631_RS05845,C1631_RS05795,C1631_RS04760	NBC122_RS10245	-
240	Core	A1704_RS08520,A1704_RS16825,A1704_RS16830	AT45_RS10280	DYR29_RS06665,DYR29_RS07560	BM143_RS01545,BM143_RS11855	C1631_RS04930	NBC122_RS13565	CEY12_RS06395,CEY12_RS11800
241	Core	A1704_RS15105,A1704_RS09125	AT45_RS09670,AT45_RS12935	DYR29_RS14955	BM143_RS22500,BM143_RS13240	C1631_RS18740	NBC122_RS07740,NBC122_RS14060	CEY12_RS09250,CEY12_RS14120
242	Core	A1704_RS03000,A1704_RS03445	AT45_RS01605	DYR29_RS02370,DYR29_RS01375	BM143_RS12395,BM143_RS20715	C1631_RS00710,C1631_RS15680	NBC122_RS14210	CEY12_RS02050,CEY12_RS00975
243	Core	A1704_RS02725,A1704_RS16950	AT45_RS02920	DYR29_RS02630,DYR29_RS06790	BM143_RS12110,BM143_RS01670	C1631_RS01000,C1631_RS05020	NBC122_RS11935	CEY12_RS02320,CEY12_RS06535
244	Accessory	A1704_RS07555,A1704_RS17150	AT45_RS13880,AT45_RS05390	DYR29_RS08355,DYR29_RS07015	BM143_RS02925,BM143_RS01885	C1631_RS06740,C1631_RS05250	-	CEY12_RS07430,CEY12_RS06755
245	Accessory	A1704_RS15820,A1704_RS14490	-	DYR29_RS05705,DYR29_RS08985	BM143_RS00615,BM143_RS03905	C1631_RS03730,C1631_RS07220,C1631_RS02810	NBC122_RS13165	CEY12_RS05095,CEY12_RS08195
246	Core	A1704_RS10350,A1704_RS10345	AT45_RS11165	DYR29_RS16050,DYR29_RS16045	BM143_RS17990,BM143_RS17995	C1631_RS17655,C1631_RS17660	NBC122_RS04230	CEY12_RS03680,CEY12_RS15160
247	Core	A1704_RS19960,A1704_RS13400	AT45_RS09065	DYR29_RS12740,DYR29_RS09990	BM143_RS16530,BM143_RS05090	C1631_RS07945,C1631_RS10925	NBC122_RS06125	CEY12_RS11935,CEY12_RS09125
248	Core	A1704_RS22590,A1704_RS03585	AT45_RS10115	DYR29_RS11715,DYR29_RS00805	BM143_RS17900,BM143_RS07075,BM143_RS02620	C1631_RS15345,C1631_RS09110	NBC122_RS07320	CEY12_RS10810
249	Core	A1704_RS07490,A1704_RS08220,A1704_RS06110	AT45_RS13920	DYR29_RS08295	BM143_RS02895,BM143_RS13460	C1631_RS06665,C1631_RS22925	NBC122_RS09830	CEY12_RS07415,CEY12_RS20610
250	Core	A1704_RS10290	AT45_RS11115,AT45_RS08245	DYR29_RS16000,DYR29_RS00595	BM143_RS18065	C1631_RS17705,C1631_RS05710	NBC122_RS04195	CEY12_RS15115,CEY12_RS20510,CEY12_RS20540
251	Core	A1704_RS19145,A1704_RS14555	AT45_RS18755	DYR29_RS18770,DYR29_RS08925	BM143_RS21795,BM143_RS03815	C1631_RS21210,C1631_RS07155	NBC122_RS02680	CEY12_RS17865,CEY12_RS08115
252	Core	A1704_RS12155,A1704_RS12160	AT45_RS15975	DYR29_RS17825,DYR29_RS17830	BM143_RS14845,BM143_RS14850	C1631_RS15890,C1631_RS15885	NBC122_RS02765	CEY12_RS16895,CEY12_RS16900
253	Accessory	A1704_RS18280,A1704_RS06845,A1704_RS06010,A1704_RS00100	-	DYR29_RS01710,DYR29_RS07185,DYR29_RS19535	BM143_RS20950,BM143_RS13470	C1631_RS05460,C1631_RS20305	NBC122_RS01470	-
254	Core	A1704_RS02860,A1704_RS14545	AT45_RS13695	DYR29_RS02505,DYR29_RS08935	BM143_RS12265,BM143_RS03840	C1631_RS00870,C1631_RS07165	NBC122_RS05390	CEY12_RS02185,CEY12_RS08125
255	Accessory	A1704_RS24735,A1704_RS24075	-	DYR29_RS06245,DYR29_RS06230	BM143_RS01265,BM143_RS23675,BM143_RS23680	C1631_RS04355,C1631_RS23945	-	CEY12_RS22430,CEY12_RS22440,CEY12_RS22435
256	Accessory	A1704_RS06800,A1704_RS06805	AT45_RS14570	DYR29_RS07235,DYR29_RS07230	BM143_RS02115,BM143_RS02110	C1631_RS00510,C1631_RS05485,C1631_RS05490	-	CEY12_RS04040,CEY12_RS06920
257	Accessory	A1704_RS22085,A1704_RS18080,A1704_RS15175	AT45_RS19725	DYR29_RS09920,DYR29_RS07220,DYR29_RS22080,DYR29_RS08595	BM143_RS09905,BM143_RS20820,BM143_RS22890	C1631_RS21355	-	-
258	Accessory	A1704_RS04370,A1704_RS17800	AT45_RS04800,AT45_RS19235	DYR29_RS00130,DYR29_RS19905	BM143_RS10525,BM143_RS07450	C1631_RS14670,C1631_RS21595	-	CEY12_RS00135,CEY12_RS18960
259	Accessory	A1704_RS01115,A1704_RS08805,A1704_RS02115	AT45_RS02065,AT45_RS15130	DYR29_RS04330,DYR29_RS00620	BM143_RS11075,BM143_RS13020	C1631_RS02135,C1631_RS05685	-	CEY12_RS03180
260	Core	A1704_RS11845,A1704_RS02120	AT45_RS16250	DYR29_RS17510,DYR29_RS03165	BM143_RS14560,BM143_RS12995	C1631_RS16180	NBC122_RS12325	CEY12_RS16615,CEY12_RS03760
261	Accessory	A1704_RS01560,A1704_RS01980,A1704_RS00400,A1704_RS02455	AT45_RS15205,AT45_RS15135,AT45_RS00520,AT45_RS15010	DYR29_RS04980,DYR29_RS00675	-	-	NBC122_RS02050	-
262	Core	A1704_RS13540,A1704_RS16240	AT45_RS07315	DYR29_RS09840,DYR29_RS06100	BM143_RS04870,BM143_RS01090	C1631_RS04185,C1631_RS11090	NBC122_RS01260	CEY12_RS08935
263	Core	A1704_RS07970,A1704_RS01760	AT45_RS15650,AT45_RS00230	DYR29_RS18210,DYR29_RS01810	BM143_RS15190	C1631_RS22335	NBC122_RS03250,NBC122_RS00135	CEY12_RS17295
264	Core	A1704_RS13575	AT45_RS07290	DYR29_RS09815,DYR29_RS16065	BM143_RS04915	C1631_RS11125,C1631_RS17640	NBC122_RS01235	CEY12_RS08970,CEY12_RS04460,CEY12_RS15175
265	Core	A1704_RS04535,A1704_RS23080	AT45_RS20350	DYR29_RS22895,DYR29_RS21305	BM143_RS10360,BM143_RS08695	C1631_RS14480,C1631_RS12895	NBC122_RS00330	CEY12_RS22125
266	Accessory	A1704_RS19610,A1704_RS19600	AT45_RS08725,AT45_RS08715	DYR29_RS13080,DYR29_RS13090	BM143_RS16885	-	NBC122_RS06625,NBC122_RS06635	CEY12_RS12240,CEY12_RS12250
267	Core	A1704_RS18255,A1704_RS00605	AT45_RS18120	DYR29_RS19555,DYR29_RS04795	BM143_RS20920	C1631_RS20270,C1631_RS02220	NBC122_RS10570	CEY12_RS18665,CEY12_RS04115
268	Accessory	A1704_RS02590,A1704_RS16370	AT45_RS03860,AT45_RS02810	DYR29_RS02750,DYR29_RS06225	BM143_RS11990,BM143_RS01235	C1631_RS01120,C1631_RS04345	-	CEY12_RS02420
269	Core	A1704_RS03935,A1704_RS02540	AT45_RS04475	DYR29_RS00520,DYR29_RS02095	BM143_RS20260,BM143_RS23515,BM143_RS11470	C1631_RS15175	NBC122_RS00015	CEY12_RS00555
270	Core	A1704_RS23270,A1704_RS01040	AT45_RS12315	DYR29_RS21115,DYR29_RS04415	BM143_RS08480,BM143_RS11005	C1631_RS12690	NBC122_RS12840	CEY12_RS20125,CEY12_RS03325
271	Accessory	A1704_RS11510,A1704_RS08660	-	DYR29_RS17200,DYR29_RS16940	-	C1631_RS12360,C1631_RS21135,C1631_RS08825,C1631_RS08850,C1631_RS14070	NBC122_RS13350	CEY12_RS16270
272	Core	A1704_RS02775,A1704_RS00645	AT45_RS01795	DYR29_RS02575,DYR29_RS04775	BM143_RS12180	C1631_RS00945,C1631_RS02195	NBC122_RS05585	CEY12_RS02255,CEY12_RS04055
273	Core	A1704_RS20180,A1704_RS11770	AT45_RS09265	DYR29_RS12570,DYR29_RS17430	BM143_RS16275	C1631_RS16260,C1631_RS08150	NBC122_RS07230	CEY12_RS11720,CEY12_RS16545
274	Core	A1704_RS08915,A1704_RS23385	AT45_RS17660,AT45_RS00120	DYR29_RS14695,DYR29_RS20965	BM143_RS22730	C1631_RS18970	NBC122_RS04930,NBC122_RS14080	CEY12_RS13840
275	Accessory	A1704_RS02635,A1704_RS23120	AT45_RS02850,AT45_RS07985	DYR29_RS02705,DYR29_RS21265	BM143_RS12025,BM143_RS08640	C1631_RS01085,C1631_RS12855	-	CEY12_RS02380
276	Core	A1704_RS17030,A1704_RS12640	AT45_RS14855	DYR29_RS06865,DYR29_RS07500	BM143_RS01750	C1631_RS05110	NBC122_RS00760,NBC122_RS00765	CEY12_RS06625,CEY12_RS14200
277	Accessory	A1704_RS19455,A1704_RS07220	-	DYR29_RS13230,DYR29_RS08030	BM143_RS17035,BM143_RS03460	C1631_RS07445,C1631_RS06355	NBC122_RS06215	CEY12_RS12400,CEY12_RS21815
278	Core	A1704_RS23115,A1704_RS01890	AT45_RS07995	DYR29_RS21270,DYR29_RS03290	BM143_RS08645,BM143_RS11505	C1631_RS12860,C1631_RS05830	NBC122_RS10185	CEY12_RS03720
279	Accessory	A1704_RS13730,A1704_RS13740	-	DYR29_RS09665,DYR29_RS09655	BM143_RS04725,BM143_RS04715	C1631_RS11270,C1631_RS11285	NBC122_RS12585	CEY12_RS08845,CEY12_RS08835
280	Core	A1704_RS02630,A1704_RS00155,A1704_RS05950	AT45_RS02840	DYR29_RS02710	BM143_RS12020,BM143_RS13545,BM143_RS13585	C1631_RS01090	NBC122_RS11505	CEY12_RS02385
281	Accessory	A1704_RS10805,A1704_RS16670	AT45_RS17125,AT45_RS00735	DYR29_RS16490,DYR29_RS06455,DYR29_RS20620	BM143_RS17470	C1631_RS17275	-	CEY12_RS15580,CEY12_RS03795
282	Accessory	A1704_RS14965,A1704_RS14960	-	DYR29_RS08545,DYR29_RS08550	BM143_RS03335,BM143_RS03330	C1631_RS06285,C1631_RS06290	-	CEY12_RS07850,CEY12_RS07855,CEY12_RS07845
283	Accessory	A1704_RS09920,A1704_RS18975	AT45_RS10860	DYR29_RS15635,DYR29_RS03860	BM143_RS18545,BM143_RS21625	C1631_RS18045,C1631_RS00425	-	CEY12_RS14860,CEY12_RS18040
284	Accessory	A1704_RS05370,A1704_RS06710	AT45_RS06075	DYR29_RS21900,DYR29_RS07325	BM143_RS09455,BM143_RS02200	C1631_RS13610,C1631_RS11520,C1631_RS05575	-	CEY12_RS21265
285	Accessory	A1704_RS10860,A1704_RS23890	-	DYR29_RS16545,DYR29_RS16540	BM143_RS17415,BM143_RS17420,BM143_RS09425	C1631_RS17225,C1631_RS17230	-	CEY12_RS15635,CEY12_RS21235
286	Accessory	A1704_RS16735,A1704_RS16765,A1704_RS03160,A1704_RS08735	-	DYR29_RS03960,DYR29_RS06495,DYR29_RS02200,DYR29_RS01260	-	C1631_RS00540,C1631_RS08745	-	CEY12_RS01490
287	Accessory	A1704_RS18990,A1704_RS16480,A1704_RS14575,A1704_RS14580,A1704_RS14585	-	DYR29_RS18930	BM143_RS20705,BM143_RS21640	C1631_RS20995	-	CEY12_RS08085,CEY12_RS18025
288	Accessory	A1704_RS15735,A1704_RS15730	AT45_RS03345,AT45_RS03355,AT45_RS03350	DYR29_RS05615,DYR29_RS05610	BM143_RS00525	C1631_RS03645,C1631_RS21545	-	CEY12_RS05025
289	Accessory	A1704_RS04395,A1704_RS07400,A1704_RS03745	AT45_RS13965	DYR29_RS00100,DYR29_RS08200	BM143_RS02830	C1631_RS14645,C1631_RS06565	-	CEY12_RS07425,CEY12_RS07290
290	Accessory	A1704_RS09970,A1704_RS11265,A1704_RS16035	AT45_RS10890	DYR29_RS15695,DYR29_RS16975,DYR29_RS05935	BM143_RS18505	C1631_RS18000	-	CEY12_RS14905,CEY12_RS01730
291	Accessory	A1704_RS15215,A1704_RS14405	-	DYR29_RS05105,DYR29_RS09035	BM143_RS01015,BM143_RS05670,BM143_RS12815	C1631_RS02660,C1631_RS10360	-	CEY12_RS04510,CEY12_RS00645
292	Accessory	A1704_RS00860,A1704_RS19925	AT45_RS09035	DYR29_RS04565,DYR29_RS12785	BM143_RS10795,BM143_RS16580	C1631_RS03045,C1631_RS07900	-	CEY12_RS03460,CEY12_RS01460
293	Accessory	A1704_RS07750,A1704_RS19415	AT45_RS15475,AT45_RS15480	DYR29_RS18430,DYR29_RS13270	BM143_RS15405,BM143_RS17090	C1631_RS22515,C1631_RS07405	-	CEY12_RS17485
294	Accessory	A1704_RS15965,A1704_RS24825	-	DYR29_RS05840,DYR29_RS05855,DYR29_RS05850	BM143_RS00775,BM143_RS00770,BM143_RS00765	C1631_RS03875,C1631_RS03885,C1631_RS03890	-	-
295	Accessory	A1704_RS09290,A1704_RS09280,A1704_RS09235	AT45_RS08195,AT45_RS08185,AT45_RS08165,AT45_RS08175,AT45_RS08170,AT45_RS08180,AT45_RS08160,AT45_RS08120	-	-	-	-	-
296	Core	A1704_RS17500	AT45_RS19535,AT45_RS01075,AT45_RS01070	DYR29_RS20210	BM143_RS07755	C1631_RS21925,C1631_RS05890	NBC122_RS12320	CEY12_RS19275
297	Core	A1704_RS08080,A1704_RS08085	AT45_RS15775	DYR29_RS18095,DYR29_RS18090	BM143_RS15050,BM143_RS15045	C1631_RS22235	NBC122_RS03000	CEY12_RS17180
298	Core	A1704_RS04415	AT45_RS17710,AT45_RS04850	DYR29_RS00080	BM143_RS10475	C1631_RS14600	NBC122_RS03145,NBC122_RS09030	CEY12_RS13895,CEY12_RS00075
299	Core	A1704_RS10090,A1704_RS07895	AT45_RS15585	DYR29_RS15820,DYR29_RS18290	BM143_RS18320,BM143_RS15260	C1631_RS22385	NBC122_RS11915	CEY12_RS17345
300	Core	A1704_RS22675,A1704_RS06205	AT45_RS10025	DYR29_RS11805	BM143_RS23245	C1631_RS09030,C1631_RS23795,C1631_RS21095	NBC122_RS08390	CEY12_RS10900
301	Accessory	A1704_RS23085	-	DYR29_RS07445,DYR29_RS21300	BM143_RS08675	C1631_RS04360,C1631_RS12890	-	CEY12_RS03520,CEY12_RS03525,CEY12_RS20645,CEY12_RS01910
302	Accessory	A1704_RS06165,A1704_RS05130,A1704_RS23015	AT45_RS09520	DYR29_RS22100	BM143_RS09655	C1631_RS02510,C1631_RS13800	-	CEY12_RS21430,CEY12_RS04350
303	Accessory	A1704_RS16750,A1704_RS20320,A1704_RS03790	AT45_RS09360	DYR29_RS06505,DYR29_RS12430	BM143_RS16150,BM143_RS01675	C1631_RS08290	-	CEY12_RS11600
304	Core	A1704_RS01865,A1704_RS02865	AT45_RS01735	DYR29_RS03320,DYR29_RS02500	BM143_RS12270	C1631_RS05800,C1631_RS00865	NBC122_RS05385	CEY12_RS02180
305	Accessory	A1704_RS17040,A1704_RS03240	AT45_RS14845	DYR29_RS02035,DYR29_RS06875	BM143_RS01760	C1631_RS15295,C1631_RS05120	-	CEY12_RS00610,CEY12_RS06635
306	Core	A1704_RS12075	AT45_RS16060	DYR29_RS17740,DYR29_RS02125	BM143_RS14795	C1631_RS15970,C1631_RS02415	NBC122_RS06055	CEY12_RS16850,CEY12_RS20385
307	Core	A1704_RS11680,A1704_RS08430	AT45_RS16395	DYR29_RS17365,DYR29_RS01275	BM143_RS14410	C1631_RS16340	NBC122_RS02735,NBC122_RS06860	CEY12_RS16460
308	Core	A1704_RS13610,A1704_RS01565	AT45_RS07365,AT45_RS15200	DYR29_RS09785,DYR29_RS03930	BM143_RS04835	C1631_RS11160	NBC122_RS07015	CEY12_RS08895
309	Core	A1704_RS20790,A1704_RS17200,A1704_RS02040	AT45_RS12060,AT45_RS15070	DYR29_RS13520	BM143_RS18700	C1631_RS20060	NBC122_RS03430	CEY12_RS12710
310	Accessory	A1704_RS08515,A1704_RS18775,A1704_RS12750	AT45_RS10290	DYR29_RS10655,DYR29_RS11640	-	C1631_RS20770,C1631_RS10175	NBC122_RS13570	CEY12_RS18200
311	Core	A1704_RS04830,A1704_RS16685	AT45_RS05235	DYR29_RS22405,DYR29_RS06470	BM143_RS10025	C1631_RS14135	NBC122_RS00170	CEY12_RS08190,CEY12_RS01825
312	Core	A1704_RS01440	AT45_RS02440,AT45_RS06875	DYR29_RS04050	BM143_RS11370,BM143_RS05555	C1631_RS01765,C1631_RS10455	NBC122_RS12880	CEY12_RS02910
313	Accessory	-	-	DYR29_RS07645,DYR29_RS07905	BM143_RS14340,BM143_RS02405,BM143_RS03430,BM143_RS02355	C1631_RS00495,C1631_RS05950,C1631_RS06185	-	CEY12_RS05890
314	Core	A1704_RS01430	AT45_RS02450,AT45_RS06880	DYR29_RS04060	BM143_RS11360,BM143_RS05550	C1631_RS01775,C1631_RS10460	NBC122_RS12870	CEY12_RS02920
315	Accessory	A1704_RS18785,A1704_RS20080	AT45_RS10270,AT45_RS14160	DYR29_RS11625	-	C1631_RS20755,C1631_RS10200,C1631_RS13290	NBC122_RS13560	CEY12_RS18215
316	Accessory	A1704_RS21185	AT45_RS04385,AT45_RS11690,AT45_RS00875	DYR29_RS13945,DYR29_RS03870	BM143_RS19145	C1631_RS19645,C1631_RS00440	-	CEY12_RS13090
317	Accessory	A1704_RS13530	AT45_RS14605,AT45_RS04500,AT45_RS05195,AT45_RS07330	DYR29_RS02955,DYR29_RS09280	BM143_RS10075	-	NBC122_RS10890	CEY12_RS08925
318	Core	A1704_RS23230,A1704_RS01875	AT45_RS12270	DYR29_RS21155,DYR29_RS03305	BM143_RS08530	C1631_RS12745,C1631_RS05815	NBC122_RS02100	CEY12_RS20175
319	Core	A1704_RS12680,A1704_RS06665	AT45_RS06640	DYR29_RS10720	BM143_RS05985,BM143_RS02220	C1631_RS10115	NBC122_RS08725	CEY12_RS10010,CEY12_RS07025
320	Core	A1704_RS10920,A1704_RS05635	AT45_RS17075	DYR29_RS16630	BM143_RS17360,BM143_RS09185	C1631_RS17115	NBC122_RS03905	CEY12_RS15725,CEY12_RS21035
321	Core	A1704_RS08900,A1704_RS06175	AT45_RS17645,AT45_RS12535,AT45_RS12600	DYR29_RS14680	BM143_RS22745	C1631_RS18985	NBC122_RS04950	CEY12_RS13825
322	Core	A1704_RS03690	AT45_RS08220,AT45_RS12645,AT45_RS13070,AT45_RS12610	DYR29_RS00720	BM143_RS05660	C1631_RS13035	NBC122_RS06910	CEY12_RS03955
323	Core	A1704_RS15945	AT45_RS03525,AT45_RS01465	DYR29_RS05820	BM143_RS00740,BM143_RS13185,BM143_RS13190	C1631_RS03840	NBC122_RS12185	CEY12_RS05205
324	Core	A1704_RS22955,A1704_RS04735	AT45_RS00915,AT45_RS05160	DYR29_RS22500	BM143_RS10120	C1631_RS15555,C1631_RS14225	NBC122_RS06850	CEY12_RS21885
325	Core	A1704_RS23395,A1704_RS12915	AT45_RS00125,AT45_RS06820	DYR29_RS20970,DYR29_RS10480	BM143_RS05610	C1631_RS10400	NBC122_RS14085	CEY12_RS09785
326	Accessory	A1704_RS15265,A1704_RS16995	AT45_RS14890	DYR29_RS05150,DYR29_RS06830	BM143_RS01715,BM143_RS23615	C1631_RS05075,C1631_RS03160	-	CEY12_RS06590
327	Accessory	A1704_RS07790,A1704_RS03975	-	DYR29_RS18395,DYR29_RS06440	BM143_RS20225,BM143_RS15355	C1631_RS22485,C1631_RS15130,C1631_RS08475	-	CEY12_RS17445
328	Core	A1704_RS21690,A1704_RS05025	AT45_RS17470,AT45_RS14730	DYR29_RS14470,DYR29_RS22205	BM143_RS19695	C1631_RS19160	NBC122_RS05260	CEY12_RS13625
329	Accessory	A1704_RS03175	AT45_RS16280,AT45_RS16510	DYR29_RS02185	BM143_RS12580,BM143_RS23955	C1631_RS13265,C1631_RS16540	-	CEY12_RS22285,CEY12_RS03260
330	Accessory	A1704_RS14875,A1704_RS09035	AT45_RS09135,AT45_RS05725,AT45_RS03945	DYR29_RS10605	BM143_RS05785	C1631_RS11145	-	CEY12_RS08990,CEY12_RS05655
331	Accessory	A1704_RS16145,A1704_RS07430	AT45_RS03680	DYR29_RS06035,DYR29_RS22825	BM143_RS01010	C1631_RS04120,C1631_RS06590	-	CEY12_RS05425,CEY12_RS07310
332	Accessory	A1704_RS20340	AT45_RS09450,AT45_RS00780	DYR29_RS12410,DYR29_RS08010	BM143_RS16130,BM143_RS12685	C1631_RS08325,C1631_RS06225	-	CEY12_RS11545
333	Accessory	A1704_RS03470	AT45_RS15090	DYR29_RS06910,DYR29_RS01355	BM143_RS20475,BM143_RS20665	C1631_RS15655	-	CEY12_RS03910,CEY12_RS19540,CEY12_RS07605
334	Accessory	A1704_RS05860	AT45_RS09025	DYR29_RS21395	BM143_RS08915,BM143_RS15990,BM143_RS12070	C1631_RS13120,C1631_RS01035,C1631_RS07890	-	CEY12_RS20865
335	Accessory	A1704_RS03310,A1704_RS00925	-	DYR29_RS01495,DYR29_RS04500	BM143_RS10850	C1631_RS00205,C1631_RS01705,C1631_RS03105	-	CEY12_RS03895,CEY12_RS04250
336	Accessory	A1704_RS07275	-	DYR29_RS08090	BM143_RS02710,BM143_RS11915,BM143_RS19825,BM143_RS16985	C1631_RS06425,C1631_RS06420	-	CEY12_RS07220,CEY12_RS01480
337	Accessory	A1704_RS19295,A1704_RS19280	-	DYR29_RS13410,DYR29_RS13425	BM143_RS17205,BM143_RS17220	C1631_RS24350,C1631_RS07260	-	CEY12_RS12570,CEY12_RS12585
338	Accessory	-	AT45_RS09705	DYR29_RS02015,DYR29_RS03255,DYR29_RS02010,DYR29_RS03250	BM143_RS23560,BM143_RS23565,BM143_RS12800	C1631_RS12240,C1631_RS12235	-	-
339	Accessory	A1704_RS07045,A1704_RS22880	AT45_RS08295,AT45_RS18910	DYR29_RS07590,DYR29_RS07915,DYR29_RS01635	-	C1631_RS05970,C1631_RS08575	-	CEY12_RS04400
340	Accessory	A1704_RS03410	AT45_RS04090,AT45_RS04410	DYR29_RS01410,DYR29_RS03205	BM143_RS20775	C1631_RS00080,C1631_RS02885	-	CEY12_RS01040,CEY12_RS07380
341	Accessory	A1704_RS08665,A1704_RS11515	-	DYR29_RS17210,DYR29_RS16945	-	C1631_RS21140,C1631_RS12355,C1631_RS08820,C1631_RS08845,C1631_RS14075	-	CEY12_RS16275
342	Accessory	A1704_RS10185,A1704_RS15270	AT45_RS12490,AT45_RS12945,AT45_RS02120	DYR29_RS05165	BM143_RS06505,BM143_RS00005	C1631_RS03175	-	CEY12_RS04020
343	Accessory	A1704_RS08175,A1704_RS06495,A1704_RS06490,A1704_RS06500,A1704_RS06485	-	DYR29_RS00660,DYR29_RS00650,DYR29_RS00665,DYR29_RS00655,DYR29_RS00670	-	-	-	-
344	Accessory	-	-	-	BM143_RS05835,BM143_RS05875,BM143_RS05855,BM143_RS05845,BM143_RS05820,BM143_RS05805,BM143_RS02065,BM143_RS05040	C1631_RS10250,C1631_RS10260	-	-
345	Core	A1704_RS21410,A1704_RS01955	AT45_RS11470	DYR29_RS14175	BM143_RS19375	C1631_RS19440	NBC122_RS03750,NBC122_RS02795	CEY12_RS13315
346	Accessory	A1704_RS03885,A1704_RS15195	AT45_RS13075,AT45_RS01425	DYR29_RS01580	BM143_RS13600	-	NBC122_RS13905,NBC122_RS13295	CEY12_RS01175
347	Core	A1704_RS02760	AT45_RS02605,AT45_RS01940,AT45_RS04830	DYR29_RS02590	BM143_RS12165	C1631_RS00960	NBC122_RS11855	CEY12_RS02290
348	Core	A1704_RS11425,A1704_RS23390	AT45_RS16605	DYR29_RS17115	BM143_RS14105	C1631_RS16605	NBC122_RS03165	CEY12_RS16185,CEY12_RS09780
349	Core	A1704_RS09250,A1704_RS16625	AT45_RS08135	DYR29_RS06405	BM143_RS08405	C1631_RS12600	NBC122_RS13765	CEY12_RS08655,CEY12_RS21505
350	Accessory	A1704_RS09930,A1704_RS02060	AT45_RS15465	DYR29_RS15645	BM143_RS18535,BM143_RS10730	C1631_RS18035	-	CEY12_RS14870,CEY12_RS19725
351	Core	A1704_RS21240,A1704_RS03615	AT45_RS11630,AT45_RS00810	DYR29_RS14005	BM143_RS19200	C1631_RS19595	NBC122_RS03630	CEY12_RS13140
352	Accessory	A1704_RS20810	-	DYR29_RS13545,DYR29_RS21015	BM143_RS18725,BM143_RS13880	C1631_RS20035,C1631_RS20030	NBC122_RS03455	CEY12_RS12730
353	Core	A1704_RS17725	AT45_RS19330	DYR29_RS19980	BM143_RS07530,BM143_RS20720	C1631_RS21675,C1631_RS15685	NBC122_RS11350	CEY12_RS19040
354	Core	A1704_RS04190	AT45_RS04610	DYR29_RS00315	BM143_RS19995	C1631_RS14885,C1631_RS00330,C1631_RS18285	NBC122_RS00285	CEY12_RS00325
355	Core	A1704_RS21260,A1704_RS24135,A1704_RS24880	AT45_RS11610	DYR29_RS14025	BM143_RS19220	C1631_RS19575	NBC122_RS03650	CEY12_RS13160
356	Core	A1704_RS08905	AT45_RS17650	DYR29_RS14685	BM143_RS22740,BM143_RS01435	C1631_RS18980	NBC122_RS04945	CEY12_RS22640,CEY12_RS22645
357	Core	A1704_RS13775	AT45_RS07480,AT45_RS15955,AT45_RS00500	DYR29_RS09620	BM143_RS04670	C1631_RS11315	NBC122_RS01190	CEY12_RS08800
358	Accessory	A1704_RS10020	-	DYR29_RS15745	BM143_RS18455	C1631_RS17950,C1631_RS08790	-	CEY12_RS01605,CEY12_RS14935,CEY12_RS01845,CEY12_RS07420
359	Accessory	A1704_RS01500	-	DYR29_RS03990	BM143_RS11420	C1631_RS01685	NBC122_RS07670,NBC122_RS10835,NBC122_RS12630,NBC122_RS07690	CEY12_RS02855
360	Core	A1704_RS04400	AT45_RS04835	DYR29_RS00095	BM143_RS10490	C1631_RS14610,C1631_RS17205	NBC122_RS09050	CEY12_RS00090,CEY12_RS15655
361	Core	A1704_RS08570	AT45_RS15285,AT45_RS12625,AT45_RS13055	DYR29_RS18625	BM143_RS15635	C1631_RS22700	NBC122_RS07060	CEY12_RS17645
362	Core	A1704_RS00775	AT45_RS01865	DYR29_RS04650	BM143_RS10685,BM143_RS13000,BM143_RS13205	C1631_RS02965	NBC122_RS11945	CEY12_RS21515
363	Core	A1704_RS06735,A1704_RS06740	AT45_RS14515	DYR29_RS07295	BM143_RS02175,BM143_RS02170	C1631_RS05550	NBC122_RS10070	CEY12_RS06975
364	Accessory	A1704_RS16300	-	DYR29_RS06175	BM143_RS05735,BM143_RS12735,BM143_RS12730,BM143_RS13380	C1631_RS04255,C1631_RS14875	NBC122_RS12645	-
365	Core	A1704_RS18145,A1704_RS18230	AT45_RS18015	DYR29_RS19650	BM143_RS07175,BM143_RS12880	C1631_RS20175	NBC122_RS01620	CEY12_RS18760
366	Core	A1704_RS10810	AT45_RS13320,AT45_RS17120	DYR29_RS16495	BM143_RS17465	C1631_RS17270	NBC122_RS10275	CEY12_RS15590,CEY12_RS01370
367	Core	A1704_RS18870	AT45_RS19040	DYR29_RS19055	BM143_RS21520,BM143_RS01510	C1631_RS20865	NBC122_RS00545	CEY12_RS18145,CEY12_RS01425
368	Core	A1704_RS10455	AT45_RS11280	DYR29_RS16165,DYR29_RS16225	BM143_RS17850	C1631_RS14310,C1631_RS17540	NBC122_RS10965	CEY12_RS15275
369	Accessory	A1704_RS20325	AT45_RS09365	DYR29_RS12425	BM143_RS16145	C1631_RS08295	-	CEY12_RS15050,CEY12_RS11595,CEY12_RS04925,CEY12_RS21000
370	Core	A1704_RS20365,A1704_RS02105	AT45_RS09425	DYR29_RS12385	BM143_RS16100,BM143_RS12990	C1631_RS08355	NBC122_RS06380	CEY12_RS11505
371	Core	A1704_RS03705	AT45_RS12620,AT45_RS08200,AT45_RS13050	DYR29_RS00705	BM143_RS05645	C1631_RS13020	NBC122_RS06930	CEY12_RS03970
372	Core	A1704_RS24515	AT45_RS16585	DYR29_RS17135,DYR29_RS17985	BM143_RS14155,BM143_RS14140	C1631_RS15745	NBC122_RS03110	CEY12_RS16215
373	Accessory	A1704_RS00065,A1704_RS06045	AT45_RS01245,AT45_RS12895,AT45_RS12565	-	BM143_RS13140	-	NBC122_RS07700,NBC122_RS12455,NBC122_RS13755	-
374	Core	A1704_RS16945,A1704_RS06100	AT45_RS14925,AT45_RS12455	DYR29_RS06785	BM143_RS01665	C1631_RS05015	NBC122_RS02955	CEY12_RS06530
375	Accessory	A1704_RS01830,A1704_RS01855,A1704_RS00755	AT45_RS08035,AT45_RS08080	DYR29_RS04670	BM143_RS10660	C1631_RS02935	NBC122_RS10285	-
376	Core	A1704_RS13270	AT45_RS07160	DYR29_RS10095	BM143_RS05170	C1631_RS10820,C1631_RS04565	NBC122_RS06795	CEY12_RS09320,CEY12_RS01660
377	Core	A1704_RS00950,A1704_RS16780	AT45_RS02960,AT45_RS17590	DYR29_RS04475	BM143_RS10880	C1631_RS03135	NBC122_RS03075	CEY12_RS03350
378	Core	A1704_RS14090	AT45_RS07720	DYR29_RS09325,DYR29_RS02090	BM143_RS04375	C1631_RS05940,C1631_RS11650	NBC122_RS10370	CEY12_RS08520
379	Core	A1704_RS22400	AT45_RS06185	DYR29_RS11470	BM143_RS11455,BM143_RS06785	C1631_RS09280,C1631_RS04765	NBC122_RS07380	CEY12_RS10625
380	Core	A1704_RS08255,A1704_RS06145,A1704_RS10680	AT45_RS00595	DYR29_RS03630	BM143_RS17585	C1631_RS02505	NBC122_RS09915	CEY12_RS03835
381	Core	A1704_RS03695	AT45_RS12640,AT45_RS13065,AT45_RS08215	DYR29_RS00715	BM143_RS05655	C1631_RS13030	NBC122_RS06915	CEY12_RS03960
382	Accessory	A1704_RS22660,A1704_RS09980	-	DYR29_RS11790,DYR29_RS15705	BM143_RS07145,BM143_RS12100	C1631_RS10220	NBC122_RS02290	CEY12_RS10880
383	Core	A1704_RS05570	AT45_RS05745,AT45_RS05740	DYR29_RS21695	BM143_RS11540,BM143_RS09250	C1631_RS13430	NBC122_RS10540	CEY12_RS21070
384	Core	A1704_RS10535	AT45_RS17300	DYR29_RS16250	BM143_RS17755,BM143_RS11445	C1631_RS17465	NBC122_RS04135	CEY12_RS15355,CEY12_RS00640
385	Core	A1704_RS13110	AT45_RS03335	DYR29_RS10270,DYR29_RS14785	BM143_RS05380,BM143_RS24210	C1631_RS10620	NBC122_RS01370	CEY12_RS09510
386	Core	A1704_RS20730	AT45_RS09795	DYR29_RS12045	BM143_RS22805	C1631_RS08695,C1631_RS08685	NBC122_RS05695	CEY12_RS11110,CEY12_RS03995
387	Accessory	A1704_RS06355,A1704_RS24885,A1704_RS06340	AT45_RS20400,AT45_RS14210	DYR29_RS07815,DYR29_RS07825,DYR29_RS07830	-	-	NBC122_RS09525	-
388	Accessory	A1704_RS16395,A1704_RS16390	-	-	BM143_RS01260,BM143_RS23685,BM143_RS23690	C1631_RS04390,C1631_RS04350	-	CEY12_RS22210,CEY12_RS05620
389	Accessory	A1704_RS02405,A1704_RS00615,A1704_RS00620,A1704_RS16680	-	DYR29_RS02890,DYR29_RS06465	-	C1631_RS01315	-	CEY12_RS02605,CEY12_RS01830
390	Accessory	-	AT45_RS16580,AT45_RS16560,AT45_RS08935	DYR29_RS21910	BM143_RS20710,BM143_RS13635	C1631_RS13625,C1631_RS13620	-	CEY12_RS01005
391	Accessory	A1704_RS06920,A1704_RS15525,A1704_RS07215	AT45_RS14670	DYR29_RS07105	BM143_RS02020,BM143_RS03455	C1631_RS05375	-	CEY12_RS06850
392	Accessory	A1704_RS14060	-	DYR29_RS07190,DYR29_RS07650	BM143_RS02095,BM143_RS07770,BM143_RS02410	C1631_RS05955,C1631_RS21680	-	CEY12_RS08560
393	Accessory	A1704_RS18980	AT45_RS18935	DYR29_RS18940,DYR29_RS01755	BM143_RS21630	C1631_RS20980,C1631_RS04575	-	CEY12_RS18035,CEY12_RS03220
394	Accessory	A1704_RS03605	AT45_RS03990	DYR29_RS00795	BM143_RS03185,BM143_RS17660	C1631_RS15490	-	CEY12_RS00950,CEY12_RS20560,CEY12_RS22530
395	Accessory	A1704_RS02370	AT45_RS11040	DYR29_RS02930,DYR29_RS01205,DYR29_RS14765	BM143_RS11770	C1631_RS01350	-	CEY12_RS02635,CEY12_RS13930
396	Accessory	A1704_RS11120,A1704_RS02125	AT45_RS16885	DYR29_RS16810,DYR29_RS03160	BM143_RS13750	C1631_RS16920,C1631_RS01600	-	CEY12_RS15905
397	Accessory	A1704_RS17055,A1704_RS17060	AT45_RS14835	DYR29_RS06890,DYR29_RS06895	BM143_RS01780	C1631_RS05135,C1631_RS05140	-	CEY12_RS06650
398	Accessory	A1704_RS04300	AT45_RS04725,AT45_RS19555	DYR29_RS00195	BM143_RS10610,BM143_RS10600	C1631_RS14745,C1631_RS21955	-	CEY12_RS00210
399	Core	A1704_RS15560	AT45_RS03155	DYR29_RS05440,DYR29_RS03795	BM143_RS00320	C1631_RS03450	NBC122_RS10590	CEY12_RS04835
400	Core	A1704_RS19720	AT45_RS08830	DYR29_RS12985	BM143_RS16780	C1631_RS07680	NBC122_RS02940	CEY12_RS22625,CEY12_RS22630
401	Core	A1704_RS11275	AT45_RS16735	DYR29_RS16985	BM143_RS13885	C1631_RS16775	NBC122_RS03240,NBC122_RS14130	CEY12_RS16045
402	Accessory	A1704_RS07585	AT45_RS13855	DYR29_RS08385,DYR29_RS07515	BM143_RS02955	C1631_RS06770,C1631_RS04025	-	CEY12_RS07505
403	Core	A1704_RS11570	AT45_RS00910,AT45_RS16460	DYR29_RS17265	BM143_RS14270	C1631_RS16455	NBC122_RS06255	CEY12_RS16330
404	Core	A1704_RS19705	AT45_RS08810	DYR29_RS13000	BM143_RS16785	C1631_RS07665	NBC122_RS02945	CEY12_RS12145,CEY12_RS01400
405	Core	A1704_RS05050	AT45_RS14705	DYR29_RS22175	BM143_RS09755	C1631_RS13885	NBC122_RS08965,NBC122_RS12735	CEY12_RS21530
406	Core	A1704_RS05060,A1704_RS15135	AT45_RS14695	DYR29_RS22165	BM143_RS09745	C1631_RS13875	NBC122_RS12755	CEY12_RS21520
407	Core	A1704_RS21570	AT45_RS17335	DYR29_RS14345	BM143_RS19535,BM143_RS13625	C1631_RS19275	NBC122_RS05120	CEY12_RS13505
408	Accessory	A1704_RS24000	-	DYR29_RS15585	BM143_RS18595	C1631_RS15945,C1631_RS24280,C1631_RS05655	NBC122_RS04710	CEY12_RS07080
409	Accessory	A1704_RS19625,A1704_RS03960	AT45_RS09480	DYR29_RS00500	BM143_RS20245	C1631_RS05300,C1631_RS15145	-	CEY12_RS00540
410	Core	A1704_RS10335	AT45_RS11155	DYR29_RS16035	BM143_RS18005,BM143_RS13340	C1631_RS17670	NBC122_RS04220	CEY12_RS15150
411	Core	A1704_RS06655	AT45_RS14485,AT45_RS14480	DYR29_RS07345	BM143_RS02235	C1631_RS05600	NBC122_RS11160	CEY12_RS07035
412	Core	A1704_RS00420	AT45_RS02710,AT45_RS07410	DYR29_RS06540	BM143_RS08730	C1631_RS02460	NBC122_RS00045	CEY12_RS17760
413	Core	A1704_RS02440	AT45_RS01810	DYR29_RS03935,DYR29_RS03335	BM143_RS20505	C1631_RS04800	NBC122_RS08010	CEY12_RS01080
414	Core	A1704_RS19320	AT45_RS08420	DYR29_RS13385	BM143_RS17180	C1631_RS07305,C1631_RS02820	NBC122_RS02405	CEY12_RS12545
415	Core	A1704_RS15845	AT45_RS03435	DYR29_RS05730	BM143_RS00645	C1631_RS03755,C1631_RS23790	NBC122_RS13205	CEY12_RS05120
416	Core	A1704_RS15490	AT45_RS12635,AT45_RS08205	DYR29_RS05385	BM143_RS00225	C1631_RS03390	NBC122_RS09185	CEY12_RS04760
417	Core	A1704_RS19195	AT45_RS18695	DYR29_RS18720	BM143_RS21840	C1631_RS21260	NBC122_RS01275	CEY12_RS17820,CEY12_RS18535
418	Core	A1704_RS14280	AT45_RS07925	DYR29_RS09150	BM143_RS04195,BM143_RS13175	C1631_RS11820	NBC122_RS01460	CEY12_RS08355
419	Core	A1704_RS20350	AT45_RS09440,AT45_RS01085	DYR29_RS12400	BM143_RS16120	C1631_RS08335	NBC122_RS06375	CEY12_RS11535
420	Core	A1704_RS08465	AT45_RS15380	DYR29_RS18510	BM143_RS15505	C1631_RS22600	NBC122_RS06725,NBC122_RS08800	CEY12_RS17545
421	Core	A1704_RS16110	AT45_RS03650	DYR29_RS06005	BM143_RS00955	C1631_RS04080	NBC122_RS11220,NBC122_RS07630	CEY12_RS05390
422	Core	A1704_RS08050	AT45_RS15750,AT45_RS00165	DYR29_RS18125	BM143_RS15105	C1631_RS22265	NBC122_RS03325	CEY12_RS17215
423	Core	A1704_RS16075	AT45_RS03620	DYR29_RS05970	BM143_RS00910	C1631_RS04050	NBC122_RS00645	CEY12_RS03920,CEY12_RS05345
424	Core	A1704_RS00415	AT45_RS02705	DYR29_RS06530	BM143_RS08740	C1631_RS02465	NBC122_RS06810,NBC122_RS00035	CEY12_RS17750
425	Accessory	A1704_RS00130,A1704_RS05980	AT45_RS01365,AT45_RS12695	-	BM143_RS13525	C1631_RS22850	NBC122_RS13440	CEY12_RS20770
426	Core	A1704_RS14215	AT45_RS07850	DYR29_RS09215	BM143_RS04255	C1631_RS11760	NBC122_RS01500	CEY12_RS07890,CEY12_RS08415
427	Core	A1704_RS16910	AT45_RS14930	DYR29_RS06750	BM143_RS01630	C1631_RS04980	NBC122_RS06950,NBC122_RS11370	CEY12_RS06485
428	Core	A1704_RS06640	AT45_RS00040	DYR29_RS07360	BM143_RS02250	C1631_RS05615,C1631_RS04510	NBC122_RS11140	CEY12_RS07050
429	Core	A1704_RS11405	AT45_RS16625	DYR29_RS17095	BM143_RS14080	C1631_RS16625	NBC122_RS03180,NBC122_RS07550	CEY12_RS16165
430	Accessory	A1704_RS10825	-	DYR29_RS13440,DYR29_RS16510	BM143_RS17450	C1631_RS07245,C1631_RS17260	-	CEY12_RS15600,CEY12_RS12600
431	Core	A1704_RS04760	AT45_RS05175	DYR29_RS22475	BM143_RS10100	C1631_RS14200,C1631_RS09555	NBC122_RS10320	CEY12_RS21865
432	Core	A1704_RS03070	AT45_RS01975	DYR29_RS02290	BM143_RS12470	C1631_RS00635	NBC122_RS12130	CEY12_RS01985,CEY12_RS00785
433	Accessory	-	-	DYR29_RS08000,DYR29_RS07495	BM143_RS20040,BM143_RS01465	C1631_RS14940	-	CEY12_RS14195,CEY12_RS01570,CEY12_RS02560
434	Accessory	A1704_RS18790,A1704_RS20085	AT45_RS10265,AT45_RS14165	DYR29_RS11620	-	C1631_RS20750	NBC122_RS13555	CEY12_RS18220
435	Core	A1704_RS03920	AT45_RS04465	DYR29_RS00530	BM143_RS20270	C1631_RS15190	NBC122_RS02120,NBC122_RS12730	CEY12_RS00565
436	Core	A1704_RS07825	AT45_RS15540	DYR29_RS18360	BM143_RS15330	C1631_RS22450	NBC122_RS06320	CEY12_RS17415,CEY12_RS20415
437	Core	A1704_RS04755	AT45_RS05170	DYR29_RS22480	BM143_RS10105	C1631_RS14205,C1631_RS09560	NBC122_RS10315	CEY12_RS21870
438	Accessory	A1704_RS19330	AT45_RS14550	DYR29_RS07255,DYR29_RS13375	BM143_RS02135	C1631_RS07315,C1631_RS01490	-	CEY12_RS12535
439	Core	A1704_RS11535	AT45_RS13030,AT45_RS12580	DYR29_RS17230	BM143_RS14230	C1631_RS16495	NBC122_RS10310	CEY12_RS16290
440	Core	A1704_RS09580	AT45_RS10530	DYR29_RS15290	BM143_RS22150,BM143_RS15705	C1631_RS18410	NBC122_RS04560	CEY12_RS14520
441	Core	A1704_RS10385	AT45_RS11210,AT45_RS13010	DYR29_RS16095	BM143_RS17925	C1631_RS17610	NBC122_RS05345	CEY12_RS15205
442	Core	A1704_RS12425	AT45_RS06520	DYR29_RS10955	BM143_RS06295	C1631_RS09850,C1631_RS11005	NBC122_RS08635	CEY12_RS10215
443	Core	A1704_RS19200	AT45_RS18685	DYR29_RS18715	BM143_RS21850	C1631_RS21270	NBC122_RS01290	CEY12_RS17815,CEY12_RS07595
444	Accessory	A1704_RS05095,A1704_RS14995	AT45_RS05510	DYR29_RS22135	BM143_RS09715	C1631_RS13840,C1631_RS06035	-	CEY12_RS21480
445	Accessory	A1704_RS16895,A1704_RS17465	-	DYR29_RS06735,DYR29_RS20240	BM143_RS07800	C1631_RS21950	-	CEY12_RS03595,CEY12_RS19320
446	Core	A1704_RS10265,A1704_RS17470	AT45_RS11090	DYR29_RS15975	BM143_RS07795	C1631_RS17715	NBC122_RS04185	CEY12_RS15105
447	Core	A1704_RS08970	AT45_RS11050	DYR29_RS14760,DYR29_RS14755	BM143_RS22670	C1631_RS18905	NBC122_RS09465	CEY12_RS13925
448	Core	A1704_RS20410	AT45_RS13045	DYR29_RS12345	BM143_RS16040	C1631_RS08405	NBC122_RS05270,NBC122_RS09805	CEY12_RS11445
449	Core	A1704_RS04135	AT45_RS04565	DYR29_RS00370	BM143_RS20065	C1631_RS14965	NBC122_RS10050,NBC122_RS00310	CEY12_RS00375
450	Core	A1704_RS09385,A1704_RS01270	AT45_RS02560	DYR29_RS15090	BM143_RS22360	C1631_RS18600	NBC122_RS04455	CEY12_RS14310
451	Core	A1704_RS22325	AT45_RS06275	DYR29_RS11400	BM143_RS06715	C1631_RS09360	NBC122_RS08240,NBC122_RS06540	CEY12_RS10560
452	Core	A1704_RS20700,A1704_RS17230	AT45_RS09745	DYR29_RS12085	BM143_RS15695	C1631_RS08655	NBC122_RS05725	CEY12_RS11155
453	Core	A1704_RS02785	AT45_RS01790	DYR29_RS02565	BM143_RS12190	C1631_RS00935	NBC122_RS11520,NBC122_RS11885	CEY12_RS16115
454	Core	A1704_RS20760	AT45_RS12090	DYR29_RS13490	BM143_RS18670	C1631_RS20090	NBC122_RS03400	CEY12_RS12680,CEY12_RS01495
455	Core	A1704_RS17160	AT45_RS05400	DYR29_RS07025	BM143_RS01895	C1631_RS05260,C1631_RS11455	NBC122_RS11435	CEY12_RS06765
456	Core	A1704_RS20815	AT45_RS12030	DYR29_RS13550	BM143_RS18730	C1631_RS20020	NBC122_RS03435,NBC122_RS14115	CEY12_RS12735
457	Core	A1704_RS21060	AT45_RS11805	DYR29_RS13815	BM143_RS19015	C1631_RS19775	NBC122_RS03510	CEY12_RS12975,CEY12_RS20685
458	Core	A1704_RS21750	AT45_RS17510	DYR29_RS14515	BM143_RS19745	C1631_RS19110	NBC122_RS04635	CEY12_RS13685,CEY12_RS11455
459	Core	A1704_RS08975	AT45_RS17720	DYR29_RS14810	BM143_RS22650	C1631_RS18890,C1631_RS05930	NBC122_RS04895	CEY12_RS13965
460	Core	A1704_RS09825	AT45_RS10760	DYR29_RS15540	BM143_RS18645	C1631_RS18135	NBC122_RS04300	CEY12_RS14770,CEY12_RS01380
461	Core	A1704_RS19030	AT45_RS18860	DYR29_RS18885	BM143_RS21690	C1631_RS21035	NBC122_RS09420	CEY12_RS17985,CEY12_RS07585
462	Accessory	-	AT45_RS15505,AT45_RS08570,AT45_RS20380,AT45_RS08565	-	BM143_RS15370	C1631_RS22480	NBC122_RS09055,NBC122_RS01185	-
463	Core	A1704_RS13875	AT45_RS07595	DYR29_RS09515	BM143_RS04535	C1631_RS11425	NBC122_RS01575	CEY12_RS08690,CEY12_RS09685
464	Core	A1704_RS02190	AT45_RS02340	DYR29_RS03100	BM143_RS11600	C1631_RS01535,C1631_RS21115	NBC122_RS00010	CEY12_RS02795
465	Core	A1704_RS00625,A1704_RS20030	AT45_RS09145	DYR29_RS12670	BM143_RS16435	C1631_RS08030	NBC122_RS07055	CEY12_RS11855
466	Accessory	A1704_RS02220	-	DYR29_RS03075	BM143_RS11635,BM143_RS14490	C1631_RS01500	NBC122_RS12385	CEY12_RS02760,CEY12_RS01695
467	Core	A1704_RS21835	AT45_RS17600	DYR29_RS14600	BM143_RS19845	C1631_RS19035	NBC122_RS03985,NBC122_RS10850	CEY12_RS13780
468	Accessory	-	-	DYR29_RS01195,DYR29_RS04620	BM143_RS07865,BM143_RS20305,BM143_RS05205	C1631_RS22035,C1631_RS22030	NBC122_RS00185	-
469	Core	A1704_RS21115	AT45_RS11750	DYR29_RS13870	BM143_RS19070	C1631_RS19720,C1631_RS21660	NBC122_RS03600	CEY12_RS13030
470	Core	A1704_RS21245	AT45_RS11625,AT45_RS00730	DYR29_RS14010	BM143_RS19205	C1631_RS19590	NBC122_RS03635	CEY12_RS13145
471	Core	A1704_RS21710	AT45_RS17490	DYR29_RS14485	BM143_RS19715	C1631_RS19135	NBC122_RS04430,NBC122_RS05300	CEY12_RS13645
472	Accessory	-	AT45_RS16275	-	BM143_RS13375	C1631_RS18310,C1631_RS16395,C1631_RS16400,C1631_RS18305	-	CEY12_RS13190,CEY12_RS09315
473	Core	A1704_RS22375	AT45_RS06205	DYR29_RS11445	BM143_RS06765	C1631_RS09305,C1631_RS20570	NBC122_RS07405	CEY12_RS10600
474	Accessory	A1704_RS17895	-	DYR29_RS22865,DYR29_RS22870	BM143_RS07380,BM143_RS10260	C1631_RS04330,C1631_RS20780	NBC122_RS13625	-
475	Core	A1704_RS10905,A1704_RS12645	AT45_RS17085	DYR29_RS16615	BM143_RS17370	C1631_RS17125	NBC122_RS03895	CEY12_RS15710
476	Core	A1704_RS23475	AT45_RS13125	DYR29_RS20880	BM143_RS08295,BM143_RS04575	C1631_RS12500	NBC122_RS13955	CEY12_RS19945
477	Core	A1704_RS09745	AT45_RS10685	DYR29_RS15460	BM143_RS21995	C1631_RS18215	NBC122_RS09950,NBC122_RS04685	CEY12_RS14680
478	Core	A1704_RS02375	AT45_RS02200	DYR29_RS02925	BM143_RS11775,BM143_RS13100	C1631_RS01345	NBC122_RS10765	CEY12_RS02630
479	Core	A1704_RS10605	AT45_RS17235	DYR29_RS16325	BM143_RS17640	C1631_RS17400	NBC122_RS04085,NBC122_RS14175	CEY12_RS15460
480	Accessory	A1704_RS09400	AT45_RS02885	DYR29_RS15105	BM143_RS01810,BM143_RS09490	C1631_RS18500,C1631_RS13645	-	CEY12_RS14415
481	Accessory	A1704_RS10195,A1704_RS17130	-	DYR29_RS06995,DYR29_RS15910	BM143_RS01865	C1631_RS05230	-	CEY12_RS03335,CEY12_RS06735
482	Accessory	A1704_RS19595	AT45_RS08710,AT45_RS19395	DYR29_RS13095	BM143_RS16900	-	NBC122_RS06640	CEY12_RS12255,CEY12_RS12265
483	Core	A1704_RS04360,A1704_RS16420	AT45_RS04790	DYR29_RS00140	BM143_RS10535	C1631_RS14685	NBC122_RS09100	CEY12_RS00145
484	Core	A1704_RS02665	AT45_RS02870,AT45_RS06835	DYR29_RS02690	BM143_RS12045	C1631_RS01070	NBC122_RS11490	CEY12_RS02365
485	Core	A1704_RS04955	AT45_RS14775	DYR29_RS22290	BM143_RS09825,BM143_RS09820	C1631_RS13990	NBC122_RS13100	CEY12_RS21585
486	Core	A1704_RS17845	AT45_RS19210	DYR29_RS19865	BM143_RS07415	C1631_RS21555	NBC122_RS08160,NBC122_RS00935	CEY12_RS18925
487	Core	A1704_RS10975	AT45_RS17020	DYR29_RS16685	BM143_RS17305,BM143_RS15660	C1631_RS17055	NBC122_RS03960	CEY12_RS15780
488	Core	A1704_RS14515	AT45_RS13680	DYR29_RS08960	BM143_RS03875	C1631_RS07190	NBC122_RS12035	CEY12_RS08160,CEY12_RS03640
489	Core	A1704_RS09040	AT45_RS17785	DYR29_RS14870	BM143_RS22585	C1631_RS18825	NBC122_RS04835,NBC122_RS04595	CEY12_RS14035
490	Core	A1704_RS18410	AT45_RS18240,AT45_RS04430	DYR29_RS19415	BM143_RS21100	C1631_RS20440	NBC122_RS08195	CEY12_RS18515
491	Accessory	A1704_RS23555	AT45_RS13190	DYR29_RS20795	BM143_RS04130,BM143_RS18635,BM143_RS20070	C1631_RS12415	NBC122_RS14015	-
492	Core	A1704_RS22365	AT45_RS06245	DYR29_RS11435,DYR29_RS07480	BM143_RS06755	C1631_RS09315	NBC122_RS07360	CEY12_RS10590
493	Core	A1704_RS09570	AT45_RS10520	DYR29_RS15280	BM143_RS22160	C1631_RS18420	NBC122_RS04550,NBC122_RS00930	CEY12_RS14505
494	Core	A1704_RS16180	AT45_RS03715	DYR29_RS06070,DYR29_RS01955	BM143_RS01045	C1631_RS04155	NBC122_RS00190	CEY12_RS05460
495	Core	A1704_RS13720	AT45_RS07440	DYR29_RS09675	BM143_RS04735	C1631_RS11260	NBC122_RS07005	CEY12_RS08855,CEY12_RS04605
496	Core	A1704_RS05775	AT45_RS05875	DYR29_RS21480	BM143_RS09005	C1631_RS13210	NBC122_RS10435,NBC122_RS00880	CEY12_RS20915
497	Accessory	A1704_RS21665	AT45_RS17445,AT45_RS17440	DYR29_RS14445	BM143_RS19650,BM143_RS19645	C1631_RS19185	NBC122_RS05210	-
498	Core	A1704_RS09890	AT45_RS10840	DYR29_RS15605	BM143_RS18575	C1631_RS18075,C1631_RS21085	NBC122_RS04995	CEY12_RS14830
499	Core	A1704_RS03610,A1704_RS09105	AT45_RS10380	DYR29_RS14935	BM143_RS22520	C1631_RS18760	NBC122_RS11555	CEY12_RS14100
500	Core	A1704_RS04505	AT45_RS04925	DYR29_RS22735	BM143_RS10390	C1631_RS14515,C1631_RS02390	NBC122_RS00315	CEY12_RS22155
501	Core	A1704_RS14505	AT45_RS13670	DYR29_RS08970	BM143_RS03885	C1631_RS07200	NBC122_RS12045,NBC122_RS11970	CEY12_RS08170
502	Core	A1704_RS10875	AT45_RS08680	DYR29_RS16560	BM143_RS17400	C1631_RS17210	NBC122_RS06675,NBC122_RS01795	CEY12_RS15650
503	Core	A1704_RS05455	AT45_RS05635	DYR29_RS21810	BM143_RS09365	C1631_RS13535,C1631_RS23780	NBC122_RS11035	CEY12_RS21180
504	Core	A1704_RS12845,A1704_RS15155	AT45_RS06765	DYR29_RS10545	BM143_RS05705	C1631_RS10330	NBC122_RS02175	CEY12_RS09855
505	Core	A1704_RS08470	AT45_RS15375	DYR29_RS18515	BM143_RS15510	C1631_RS22605	NBC122_RS06730	CEY12_RS17550,CEY12_RS00675
506	Accessory	A1704_RS09130	-	DYR29_RS14960,DYR29_RS21030	BM143_RS22495	C1631_RS18735	-	CEY12_RS03265,CEY12_RS14125,CEY12_RS09065
507	Core	A1704_RS04685	AT45_RS05105,AT45_RS05100	DYR29_RS22555	BM143_RS10170	C1631_RS14300	NBC122_RS10260	CEY12_RS21935
508	Core	A1704_RS19010	AT45_RS18875	DYR29_RS18905	BM143_RS21665	C1631_RS21015,C1631_RS14780	NBC122_RS00710	CEY12_RS18005
509	Core	A1704_RS11470	AT45_RS16530	DYR29_RS17165	BM143_RS14175	C1631_RS16560	NBC122_RS03090	CEY12_RS16235,CEY12_RS01640
510	Core	A1704_RS22160	AT45_RS06360	DYR29_RS11240	BM143_RS06535,BM143_RS13210	C1631_RS09525	NBC122_RS09220	CEY12_RS10435
511	Core	A1704_RS01195	AT45_RS02015	DYR29_RS04265	BM143_RS11145,BM143_RS01475	C1631_RS02070	NBC122_RS11440	CEY12_RS03115
512	Core	A1704_RS15380,A1704_RS16230	AT45_RS03035	DYR29_RS05280	BM143_RS00120	C1631_RS03285	NBC122_RS12240	CEY12_RS04655
513	Core	A1704_RS09660,A1704_RS00290	AT45_RS10620	DYR29_RS15375	BM143_RS22075	C1631_RS18325	NBC122_RS04640	CEY12_RS14600
514	Core	A1704_RS06785	AT45_RS14555	DYR29_RS07250	BM143_RS02130	C1631_RS05505	NBC122_RS10120,NBC122_RS10125	CEY12_RS06935
515	Core	A1704_RS23435	AT45_RS13090,AT45_RS04400	DYR29_RS20920	BM143_RS08335	C1631_RS12540	NBC122_RS13920	CEY12_RS19985
516	Core	A1704_RS17730	AT45_RS19325	DYR29_RS19975	BM143_RS07525	C1631_RS21670,C1631_RS15690	NBC122_RS11345	CEY12_RS19035
517	Core	A1704_RS04825,A1704_RS02850	AT45_RS05230	DYR29_RS22410	BM143_RS10030	C1631_RS14140	NBC122_RS00175	CEY12_RS21785
518	Accessory	A1704_RS12635	-	DYR29_RS10765	BM143_RS06040	C1631_RS10065,C1631_RS15665,C1631_RS00260	-	CEY12_RS21970,CEY12_RS10020
519	Core	A1704_RS00740	AT45_RS00475,AT45_RS00990	DYR29_RS04685	BM143_RS23415	C1631_RS02920	NBC122_RS02315	CEY12_RS03725
520	Accessory	A1704_RS07735,A1704_RS07200	-	DYR29_RS08020	BM143_RS15420,BM143_RS18295	C1631_RS06255	NBC122_RS03130	CEY12_RS03850
521	Core	A1704_RS04545	AT45_RS04960	DYR29_RS22695	BM143_RS10350	C1631_RS14470,C1631_RS23565	NBC122_RS00340	CEY12_RS22115
522	Accessory	A1704_RS08730,A1704_RS07665	AT45_RS09830	DYR29_RS12005,DYR29_RS13315	BM143_RS22845	C1631_RS08740	-	CEY12_RS11070
523	Core	A1704_RS04690	AT45_RS05110	DYR29_RS22550	BM143_RS10165,BM143_RS10155	C1631_RS14295	NBC122_RS07170	CEY12_RS21925
524	Core	A1704_RS15285	AT45_RS02105	DYR29_RS05180	BM143_RS00020,BM143_RS23275	C1631_RS03190	NBC122_RS11825	CEY12_RS04565
525	Core	A1704_RS22595	AT45_RS10110	DYR29_RS11720	BM143_RS07080	C1631_RS09105	NBC122_RS09690,NBC122_RS07315	CEY12_RS10815
526	Core	A1704_RS23465	AT45_RS13115	DYR29_RS20890	BM143_RS08305	C1631_RS12510	NBC122_RS13945	CEY12_RS19955,CEY12_RS05920
527	Core	A1704_RS09555	AT45_RS10500	DYR29_RS15265	BM143_RS22180	C1631_RS18435,C1631_RS15605	NBC122_RS04535	CEY12_RS14490
528	Core	A1704_RS19370	AT45_RS08450	DYR29_RS13335	BM143_RS17140	C1631_RS07355	NBC122_RS02380	CEY12_RS12490,CEY12_RS06515
529	Core	A1704_RS04045	AT45_RS04520	DYR29_RS00455	BM143_RS20160	C1631_RS15050	NBC122_RS00075	CEY12_RS00465,CEY12_RS05865
530	Core	A1704_RS05280	AT45_RS05990,AT45_RS19765	DYR29_RS21990	BM143_RS09555	C1631_RS13705	NBC122_RS11320	CEY12_RS21340
531	Core	A1704_RS10285	AT45_RS11110,AT45_RS19815	DYR29_RS15995	BM143_RS18070	C1631_RS17710	NBC122_RS04190	CEY12_RS15110
532	Core	A1704_RS01465	AT45_RS02415	DYR29_RS04025	BM143_RS11395	C1631_RS01740,C1631_RS07560	NBC122_RS12910	CEY12_RS02885
533	Core	A1704_RS15885	AT45_RS03475,AT45_RS09980	DYR29_RS05765	BM143_RS00690	C1631_RS03795	NBC122_RS01895	CEY12_RS05155
534	Core	A1704_RS10695	AT45_RS17190,AT45_RS04050	DYR29_RS16400	BM143_RS17575	C1631_RS17340	NBC122_RS04310	CEY12_RS15515
535	Core	A1704_RS21055	AT45_RS11810,AT45_RS16645	DYR29_RS13810	BM143_RS19010	C1631_RS19780	NBC122_RS03505	CEY12_RS12970
536	Accessory	A1704_RS06690,A1704_RS23305	-	DYR29_RS21080	BM143_RS08440,BM143_RS11870	C1631_RS12635	-	CEY12_RS01725,CEY12_RS20065
537	Accessory	A1704_RS03680	AT45_RS12140	DYR29_RS00730	BM143_RS22865	C1631_RS08770,C1631_RS15350	-	CEY12_RS11050,CEY12_RS00615
538	Accessory	-	AT45_RS18690	DYR29_RS08035	BM143_RS02595	C1631_RS06360,C1631_RS12595	-	CEY12_RS19840,CEY12_RS14175,CEY12_RS00935
539	Accessory	A1704_RS03600	AT45_RS03985,AT45_RS00625	DYR29_RS00800	BM143_RS03180,BM143_RS17655	C1631_RS15495	-	CEY12_RS00955
540	Accessory	A1704_RS04435,A1704_RS00765	-	DYR29_RS04660	BM143_RS10460,BM143_RS10675	C1631_RS14585,C1631_RS02950	-	CEY12_RS00060
541	Accessory	A1704_RS14845,A1704_RS17555	-	DYR29_RS07880,DYR29_RS20155	BM143_RS03225	C1631_RS06070,C1631_RS21865	-	CEY12_RS01755
542	Accessory	A1704_RS09500	AT45_RS10440	DYR29_RS15210	BM143_RS22245,BM143_RS22240	C1631_RS18490	-	CEY12_RS14435,CEY12_RS14430
543	Accessory	A1704_RS14825	AT45_RS18250	DYR29_RS08670	BM143_RS04875	C1631_RS04020,C1631_RS00315	-	CEY12_RS00695,CEY12_RS08940
544	Accessory	A1704_RS16795,A1704_RS07040	AT45_RS08500,AT45_RS08515	-	-	C1631_RS16535,C1631_RS13260,C1631_RS15250,C1631_RS05965	-	-
545	Accessory	-	-	DYR29_RS11580	BM143_RS06900,BM143_RS06895	C1631_RS09185	-	CEY12_RS22265,CEY12_RS10715,CEY12_RS10720,CEY12_RS10725
546	Accessory	A1704_RS22490	AT45_RS10190	DYR29_RS11560,DYR29_RS11565	BM143_RS06890,BM143_RS06910	C1631_RS09190,C1631_RS23850	-	-
547	Accessory	A1704_RS14820	AT45_RS18255	DYR29_RS08675	BM143_RS17490,BM143_RS20580	C1631_RS00310	-	CEY12_RS07810,CEY12_RS18285
548	Accessory	A1704_RS18985,A1704_RS06180	AT45_RS18930	DYR29_RS18935	BM143_RS21635	C1631_RS20985,C1631_RS04580	-	CEY12_RS18030
549	Accessory	A1704_RS15260,A1704_RS19620	AT45_RS02125	DYR29_RS05145	BM143_RS23610	C1631_RS02700,C1631_RS09550	-	CEY12_RS04550
550	Accessory	A1704_RS13260	AT45_RS07150	DYR29_RS10105	BM143_RS05180	C1631_RS04380,C1631_RS10810	-	CEY12_RS01580,CEY12_RS09330
551	Accessory	A1704_RS24895,A1704_RS24900	AT45_RS17820	DYR29_RS22845,DYR29_RS22850	BM143_RS22275	C1631_RS18525	-	CEY12_RS14390
552	Accessory	A1704_RS05530	AT45_RS05690,AT45_RS05695	DYR29_RS21735	BM143_RS09290	C1631_RS13475,C1631_RS13470	-	CEY12_RS21100
553	Accessory	A1704_RS06675,A1704_RS07755	AT45_RS15485	DYR29_RS18425	BM143_RS15400,BM143_RS16915	C1631_RS22510	-	CEY12_RS17480
554	Accessory	-	AT45_RS14575,AT45_RS06375	DYR29_RS20525	BM143_RS08105,BM143_RS08110	C1631_RS12085,C1631_RS12090	-	CEY12_RS16955
555	Accessory	A1704_RS24335,A1704_RS24415	-	DYR29_RS02595	BM143_RS24000,BM143_RS23865,BM143_RS23870	-	-	CEY12_RS22180,CEY12_RS22175
556	Accessory	A1704_RS08600,A1704_RS07385,A1704_RS08605	-	DYR29_RS08185	BM143_RS07025,BM143_RS07030,BM143_RS02815	-	-	CEY12_RS18850
557	Accessory	A1704_RS15480,A1704_RS15485	AT45_RS01995	DYR29_RS05380,DYR29_RS05375	BM143_RS00220	C1631_RS03385	-	CEY12_RS04755
558	Accessory	A1704_RS04520,A1704_RS16640	AT45_RS04935	DYR29_RS22720,DYR29_RS06415	BM143_RS10375	C1631_RS14495	-	CEY12_RS22140
559	Accessory	A1704_RS24580,A1704_RS24585	-	DYR29_RS14520	-	C1631_RS24200,C1631_RS24205	-	CEY12_RS22305,CEY12_RS22300,CEY12_RS22295
560	Accessory	A1704_RS11620,A1704_RS11625	-	DYR29_RS17315,DYR29_RS17320	BM143_RS14320	C1631_RS16390,C1631_RS16385	-	CEY12_RS16380
561	Accessory	A1704_RS03545,A1704_RS23050	-	DYR29_RS00845,DYR29_RS03380	BM143_RS20380	C1631_RS04870,C1631_RS15580	-	CEY12_RS02455
562	Accessory	A1704_RS24455	-	DYR29_RS15660	BM143_RS23780	C1631_RS24175,C1631_RS24170,C1631_RS24165	-	CEY12_RS22320,CEY12_RS22315
563	Accessory	A1704_RS07095,A1704_RS16455	AT45_RS15235	DYR29_RS07900	BM143_RS02415,BM143_RS04700	C1631_RS06090	-	CEY12_RS07125
564	Accessory	A1704_RS12540,A1704_RS12545	-	DYR29_RS10850,DYR29_RS10845	BM143_RS06165,BM143_RS06160	C1631_RS09970,C1631_RS09975	-	-
565	Accessory	A1704_RS02085,A1704_RS07075	AT45_RS02745,AT45_RS00400	DYR29_RS03185	BM143_RS12980	C1631_RS04845,C1631_RS04830	-	-
566	Accessory	A1704_RS24460,A1704_RS24195	-	DYR29_RS15655,DYR29_RS15665,DYR29_RS15670	BM143_RS23785	C1631_RS24180,C1631_RS24160	-	-
567	Accessory	A1704_RS07550,A1704_RS07560	AT45_RS13885,AT45_RS13875	DYR29_RS08350,DYR29_RS08360	-	C1631_RS06735,C1631_RS06745	-	-
568	Accessory	-	AT45_RS19595,AT45_RS20445	DYR29_RS13750,DYR29_RS13745	BM143_RS17550,BM143_RS17540,BM143_RS16090	C1631_RS17860	-	-
569	Accessory	A1704_RS13630	-	DYR29_RS09760	BM143_RS04815,BM143_RS03210	C1631_RS11180,C1631_RS12940,C1631_RS12945,C1631_RS12950	-	-
570	Accessory	-	-	-	BM143_RS05860,BM143_RS05850,BM143_RS05840,BM143_RS05865,BM143_RS05870,BM143_RS05810,BM143_RS05825	C1631_RS10255	-	-
571	Core	A1704_RS10370	AT45_RS11195	DYR29_RS16075	BM143_RS17960	C1631_RS17630	NBC122_RS05035	CEY12_RS15185
572	Core	A1704_RS02180	AT45_RS02350	DYR29_RS03110	BM143_RS11590	C1631_RS01545	NBC122_RS14275	CEY12_RS02805
573	Core	A1704_RS02995	AT45_RS01610	DYR29_RS02375	BM143_RS12390	C1631_RS00715	NBC122_RS14205	CEY12_RS02055
574	Core	A1704_RS10940	AT45_RS17055	DYR29_RS16650	BM143_RS17340	C1631_RS17090	NBC122_RS03925	CEY12_RS15745
575	Core	A1704_RS12305	AT45_RS15825	DYR29_RS17990	BM143_RS14995	C1631_RS15740	NBC122_RS02675	CEY12_RS17075
576	Core	A1704_RS18885	AT45_RS19020	DYR29_RS19030	BM143_RS21535	C1631_RS20885	NBC122_RS00560	CEY12_RS18130
577	Core	A1704_RS14610	AT45_RS13735	DYR29_RS08875	BM143_RS03720	C1631_RS07110	NBC122_RS05360	CEY12_RS08065
578	Core	A1704_RS10935	AT45_RS17060	DYR29_RS16645	BM143_RS17345	C1631_RS17095	NBC122_RS03920	CEY12_RS15740
579	Core	A1704_RS23640	AT45_RS13260	DYR29_RS20720	BM143_RS08225	C1631_RS12305	NBC122_RS00260	CEY12_RS19760
580	Core	A1704_RS11715	AT45_RS16375	DYR29_RS17385	BM143_RS14430	C1631_RS16320	NBC122_RS02600	CEY12_RS16480
581	Core	A1704_RS12175	AT45_RS15960	DYR29_RS17850	BM143_RS14870	C1631_RS15870	NBC122_RS02670	CEY12_RS16925
582	Core	A1704_RS18445	AT45_RS18275	DYR29_RS19380	BM143_RS21130	C1631_RS20475	NBC122_RS10595	CEY12_RS18490
583	Core	A1704_RS15210	AT45_RS02785	DYR29_RS05100	BM143_RS23380	C1631_RS02645	NBC122_RS05365	CEY12_RS04490
584	Core	A1704_RS15475	AT45_RS02000	DYR29_RS05370	BM143_RS00215	C1631_RS03375	NBC122_RS14200	CEY12_RS04750
585	Core	A1704_RS13075	AT45_RS06985	DYR29_RS10310	BM143_RS05430	C1631_RS10585	NBC122_RS02335	CEY12_RS09550
586	Core	A1704_RS13055	AT45_RS06960	DYR29_RS10335	BM143_RS05450	C1631_RS10565	NBC122_RS02355	CEY12_RS09570
587	Core	A1704_RS08065	AT45_RS15765	DYR29_RS18110	BM143_RS15065	C1631_RS22250	NBC122_RS02985	CEY12_RS17195
588	Core	A1704_RS10315	AT45_RS11130	DYR29_RS16015	BM143_RS18030	C1631_RS17690	NBC122_RS04210	CEY12_RS15130
589	Core	A1704_RS15880	AT45_RS03470	DYR29_RS05760	BM143_RS00685	C1631_RS03790	NBC122_RS09345	CEY12_RS05150
590	Core	A1704_RS09560	AT45_RS10505	DYR29_RS15270	BM143_RS22175	C1631_RS18430	NBC122_RS04540	CEY12_RS14495
591	Core	A1704_RS04265	AT45_RS04695	DYR29_RS00235	BM143_RS19910	C1631_RS14795	NBC122_RS09380	CEY12_RS00250
592	Core	A1704_RS09605	AT45_RS10555	DYR29_RS15315	BM143_RS22125	C1631_RS18385	NBC122_RS04585	CEY12_RS14545
593	Core	A1704_RS19930	AT45_RS09040	DYR29_RS12770	BM143_RS16570	C1631_RS07910	NBC122_RS06100	CEY12_RS11965
594	Core	A1704_RS19515	AT45_RS08625	DYR29_RS13165	BM143_RS16970	C1631_RS07510	NBC122_RS06170	CEY12_RS12335
595	Core	A1704_RS11285	AT45_RS16725	DYR29_RS16995	BM143_RS13895	C1631_RS16765	NBC122_RS03230	CEY12_RS16055
596	Core	A1704_RS23455	AT45_RS13105	DYR29_RS20900	BM143_RS08315	C1631_RS12520	NBC122_RS13935	CEY12_RS19965
597	Core	A1704_RS20175	AT45_RS09260	DYR29_RS12575	BM143_RS16280	C1631_RS08145	NBC122_RS07225	CEY12_RS11725
598	Core	A1704_RS14065	AT45_RS07705	DYR29_RS09355	BM143_RS04410	C1631_RS11620	NBC122_RS01385	CEY12_RS08555
599	Core	A1704_RS17940	AT45_RS17925	DYR29_RS19790	BM143_RS07330	C1631_RS21490	NBC122_RS00445	CEY12_RS18870
600	Core	A1704_RS11735	AT45_RS16355	DYR29_RS17405	BM143_RS14450	C1631_RS16300	NBC122_RS02580	CEY12_RS16500
601	Core	A1704_RS02300	AT45_RS02260	DYR29_RS03000	BM143_RS11700	C1631_RS01410	NBC122_RS11710	CEY12_RS02695
602	Core	A1704_RS14345	AT45_RS12175	DYR29_RS09090	BM143_RS04010	C1631_RS11885	NBC122_RS01935	CEY12_RS08290
603	Core	A1704_RS21705	AT45_RS17485	DYR29_RS14480	BM143_RS19710	C1631_RS19140	NBC122_RS05295	CEY12_RS13640
604	Core	A1704_RS22640	AT45_RS10060	DYR29_RS11770	BM143_RS07125	C1631_RS09060	NBC122_RS01345	CEY12_RS10860
605	Core	A1704_RS11045	AT45_RS16955	DYR29_RS16740	BM143_RS17240	C1631_RS17000	NBC122_RS05475	CEY12_RS15840
606	Core	A1704_RS18200	AT45_RS18070	DYR29_RS19595	BM143_RS20870	C1631_RS20230	NBC122_RS10135	CEY12_RS18705
607	Core	A1704_RS20170	AT45_RS09255	DYR29_RS12580	BM143_RS16285	C1631_RS08140	NBC122_RS07220	CEY12_RS11730
608	Core	A1704_RS13080	AT45_RS06990	DYR29_RS10305	BM143_RS05425	C1631_RS10590	NBC122_RS02330	CEY12_RS09545
609	Core	A1704_RS10330	AT45_RS11150	DYR29_RS16030	BM143_RS18010	C1631_RS17675	NBC122_RS04215	CEY12_RS15145
610	Core	A1704_RS08060	AT45_RS15760	DYR29_RS18115	BM143_RS15070	C1631_RS22255	NBC122_RS02980	CEY12_RS17200
611	Core	A1704_RS09565	AT45_RS10510	DYR29_RS15275	BM143_RS22170	C1631_RS18425	NBC122_RS04545	CEY12_RS14500
612	Core	A1704_RS12995	AT45_RS00190	DYR29_RS10395	BM143_RS05630	C1631_RS10380	NBC122_RS01815	CEY12_RS09695
613	Core	A1704_RS04620	AT45_RS05035	DYR29_RS22620	BM143_RS10240	C1631_RS14375	NBC122_RS08120	CEY12_RS22010
614	Core	A1704_RS09600	AT45_RS10550	DYR29_RS15310	BM143_RS22130	C1631_RS18390	NBC122_RS04580	CEY12_RS14540
615	Core	A1704_RS19505	AT45_RS08615	DYR29_RS13175	BM143_RS16980	C1631_RS07500	NBC122_RS06175	CEY12_RS12345
616	Core	A1704_RS04630	AT45_RS05045	DYR29_RS22610	BM143_RS10230	C1631_RS14365	NBC122_RS08110	CEY12_RS22000
617	Core	A1704_RS13030	AT45_RS06945	DYR29_RS10360	BM143_RS05475	C1631_RS10535	NBC122_RS02375	CEY12_RS09595
618	Core	A1704_RS19245	AT45_RS18635	DYR29_RS18675	BM143_RS21895	C1631_RS21315	NBC122_RS02305	CEY12_RS17745
619	Core	A1704_RS15370	AT45_RS03025	DYR29_RS05270	BM143_RS00110	C1631_RS03275	NBC122_RS11750	CEY12_RS04645
620	Core	A1704_RS07625	AT45_RS13785	DYR29_RS08445	BM143_RS03610	C1631_RS06835	NBC122_RS09900	CEY12_RS07955
621	Core	A1704_RS17715	AT45_RS19360	DYR29_RS19995	BM143_RS07545	C1631_RS21690	NBC122_RS09970	CEY12_RS19050
622	Core	A1704_RS22795	AT45_RS09885	DYR29_RS11920	BM143_RS23135	C1631_RS08925	NBC122_RS05660	CEY12_RS10975
623	Core	A1704_RS10340	AT45_RS11160	DYR29_RS16040	BM143_RS18000	C1631_RS17665	NBC122_RS04225	CEY12_RS15155
624	Core	A1704_RS20405	AT45_RS09385	DYR29_RS12350	BM143_RS16050	C1631_RS08395	NBC122_RS07050	CEY12_RS11465
625	Core	A1704_RS02755	AT45_RS02610	DYR29_RS02600	BM143_RS12160	C1631_RS00965	NBC122_RS11850	CEY12_RS02295
626	Core	A1704_RS18310	AT45_RS18175	DYR29_RS19505	BM143_RS20985	C1631_RS20340	NBC122_RS08080	CEY12_RS18610
627	Core	A1704_RS10415	AT45_RS11240	DYR29_RS16125	BM143_RS17890	C1631_RS17580	NBC122_RS03850	CEY12_RS15235
628	Core	A1704_RS04670	AT45_RS05085	DYR29_RS22570	BM143_RS10185	C1631_RS14320	NBC122_RS10170	CEY12_RS21950
629	Core	A1704_RS06770	AT45_RS14540	DYR29_RS07265	BM143_RS02145	C1631_RS05520	NBC122_RS10100	CEY12_RS06950
630	Core	A1704_RS23500	AT45_RS13145	DYR29_RS20855	BM143_RS08275	C1631_RS12480	NBC122_RS13975	CEY12_RS19925
631	Core	A1704_RS19800	AT45_RS08890	DYR29_RS12905	BM143_RS16715	C1631_RS07765	NBC122_RS02890	CEY12_RS12085
632	Core	A1704_RS18840	AT45_RS19070	DYR29_RS19085	BM143_RS21490	C1631_RS20835	NBC122_RS00495	CEY12_RS18175
633	Core	A1704_RS17600	AT45_RS19490	DYR29_RS20110	BM143_RS07670	C1631_RS21820	NBC122_RS01975	CEY12_RS19195
634	Core	A1704_RS05390	AT45_RS06090	DYR29_RS21875	BM143_RS09440	C1631_RS13590	NBC122_RS11075	CEY12_RS21250
635	Core	A1704_RS15430	AT45_RS03080	DYR29_RS05325	BM143_RS00170	C1631_RS03330	NBC122_RS12275	CEY12_RS04700
636	Core	A1704_RS04655	AT45_RS05070	DYR29_RS22585	BM143_RS10205	C1631_RS14340	NBC122_RS08085	CEY12_RS21975
637	Accessory	A1704_RS11410	AT45_RS16620	DYR29_RS17100	BM143_RS14085	-	NBC122_RS07545,NBC122_RS03175	CEY12_RS16170
638	Core	A1704_RS10420	AT45_RS11245	DYR29_RS16130	BM143_RS17885	C1631_RS17575	NBC122_RS03855	CEY12_RS15240
639	Core	A1704_RS23495	AT45_RS13140	DYR29_RS20860	BM143_RS08280	C1631_RS12485	NBC122_RS13970	CEY12_RS19930
640	Core	A1704_RS19795	AT45_RS08885	DYR29_RS12910	BM143_RS16720	C1631_RS07760	NBC122_RS02895	CEY12_RS12090
641	Core	A1704_RS17590	AT45_RS19495	DYR29_RS20120	BM143_RS07675	C1631_RS21830	NBC122_RS01970	CEY12_RS19200
642	Core	A1704_RS04625	AT45_RS05040	DYR29_RS22615	BM143_RS10235	C1631_RS14370	NBC122_RS08115	CEY12_RS22005
643	Core	A1704_RS02335	AT45_RS02230	DYR29_RS02970	BM143_RS11730	C1631_RS01380	NBC122_RS10905	CEY12_RS02665
644	Core	A1704_RS22655	AT45_RS10045	DYR29_RS11785	BM143_RS07140	C1631_RS09045	NBC122_RS02300	CEY12_RS10875
645	Core	A1704_RS15365	AT45_RS03020	DYR29_RS05265	BM143_RS00105	C1631_RS03270	NBC122_RS11755	CEY12_RS04635
646	Core	A1704_RS17710	AT45_RS19365	DYR29_RS20000	BM143_RS07550	C1631_RS21695	NBC122_RS09975	CEY12_RS19055
647	Core	A1704_RS22810	AT45_RS09880	DYR29_RS11935	BM143_RS23130	C1631_RS08910	NBC122_RS05665	CEY12_RS10985
648	Core	A1704_RS19970	AT45_RS09080	DYR29_RS12730	BM143_RS16520	C1631_RS07955	NBC122_RS06135	CEY12_RS11920
649	Core	A1704_RS04680	AT45_RS05095	DYR29_RS22560	BM143_RS10175	C1631_RS14305	NBC122_RS10255	CEY12_RS21940
650	Core	A1704_RS09880	AT45_RS10830	DYR29_RS15595	BM143_RS18585	C1631_RS18085	NBC122_RS05005	CEY12_RS14820
651	Core	A1704_RS21485	AT45_RS11385	DYR29_RS14250	BM143_RS19450	C1631_RS19355	NBC122_RS05075	CEY12_RS13425
652	Core	A1704_RS19465	AT45_RS08575	DYR29_RS13215	BM143_RS17020	C1631_RS07460	NBC122_RS06210	CEY12_RS12385
653	Core	A1704_RS05885	AT45_RS08375	DYR29_RS21380	BM143_RS08890	C1631_RS13095	NBC122_RS08490	CEY12_RS20850
654	Core	A1704_RS08500	AT45_RS15345	DYR29_RS18555	BM143_RS15560	C1631_RS22635	NBC122_RS13640	CEY12_RS17580
655	Core	A1704_RS19655	AT45_RS08760	DYR29_RS13045	BM143_RS16835	C1631_RS07615	NBC122_RS06590	CEY12_RS12205
656	Core	A1704_RS06875	AT45_RS14630	DYR29_RS07155	BM143_RS02060	C1631_RS05430	NBC122_RS14235	CEY12_RS06885
657	Core	A1704_RS18165	AT45_RS18035	DYR29_RS19630	BM143_RS07155	C1631_RS20195	NBC122_RS01640	CEY12_RS18740
658	Core	A1704_RS04055	AT45_RS04530	DYR29_RS00445	BM143_RS20150	C1631_RS15040	NBC122_RS00085	CEY12_RS00455
659	Core	A1704_RS11125	AT45_RS16880	DYR29_RS16815	BM143_RS13755	C1631_RS16915	NBC122_RS05550	CEY12_RS15910
660	Core	A1704_RS13200	AT45_RS07100	DYR29_RS10170	BM143_RS05275	C1631_RS10730	NBC122_RS02635	CEY12_RS09395
661	Accessory	-	AT45_RS04435	DYR29_RS09950	BM143_RS05050,BM143_RS19770	C1631_RS10965	NBC122_RS09680	CEY12_RS09085
662	Core	A1704_RS19690	AT45_RS08795	DYR29_RS13010	BM143_RS16800	C1631_RS07655	NBC122_RS06705	CEY12_RS12165
663	Core	A1704_RS02175	AT45_RS02355	DYR29_RS03115	BM143_RS11585	C1631_RS01550	NBC122_RS11910	CEY12_RS02810
664	Core	A1704_RS10925	AT45_RS17070	DYR29_RS16635	BM143_RS17355	C1631_RS17105	NBC122_RS03910	CEY12_RS15730
665	Core	A1704_RS13195	AT45_RS07095	DYR29_RS10175	BM143_RS05280	C1631_RS10725	NBC122_RS02630	CEY12_RS09400
666	Core	A1704_RS11430	AT45_RS16600	DYR29_RS17120	BM143_RS14110	C1631_RS16600	NBC122_RS03160	CEY12_RS16190
667	Core	A1704_RS10930	AT45_RS17065	DYR29_RS16640	BM143_RS17350	C1631_RS17100	NBC122_RS03915	CEY12_RS15735
668	Core	A1704_RS04080	AT45_RS04555	DYR29_RS00420	BM143_RS20125	C1631_RS15015	NBC122_RS00110	CEY12_RS00430
669	Core	A1704_RS09885	AT45_RS10835	DYR29_RS15600	BM143_RS18580	C1631_RS18080	NBC122_RS05000	CEY12_RS14825
670	Core	A1704_RS19650	AT45_RS08755	DYR29_RS13050	BM143_RS16840	C1631_RS07610	NBC122_RS06595	CEY12_RS12210
671	Core	A1704_RS17490	AT45_RS19540	DYR29_RS20220	BM143_RS07775	C1631_RS21935	NBC122_RS12315	CEY12_RS19300
672	Core	A1704_RS04050	AT45_RS04525	DYR29_RS00450	BM143_RS20155	C1631_RS15045	NBC122_RS00080	CEY12_RS00460
673	Core	A1704_RS10055	AT45_RS10930	DYR29_RS15780	BM143_RS18370	C1631_RS17915	NBC122_RS05555	CEY12_RS14965
674	Core	A1704_RS20690	AT45_RS09730	DYR29_RS12095	BM143_RS15725	C1631_RS08645	NBC122_RS05745	CEY12_RS11175
675	Accessory	A1704_RS12350	-	DYR29_RS09080,DYR29_RS02305,DYR29_RS00690	BM143_RS23655	-	NBC122_RS00700,NBC122_RS01855	-
676	Core	A1704_RS15840	AT45_RS03430	DYR29_RS05725	BM143_RS00635	C1631_RS03750	NBC122_RS13200	CEY12_RS05115
677	Core	A1704_RS19175	AT45_RS18720	DYR29_RS18740	BM143_RS21825	C1631_RS21240	NBC122_RS01270	CEY12_RS17835
678	Core	A1704_RS15980	AT45_RS03555	DYR29_RS05860	BM143_RS00805	C1631_RS03895	NBC122_RS09155	CEY12_RS05235
679	Core	A1704_RS20040	AT45_RS09155	DYR29_RS12660	BM143_RS16425	C1631_RS08040	NBC122_RS05780	CEY12_RS11845
680	Core	A1704_RS13765	AT45_RS07470	DYR29_RS09635	BM143_RS04680	C1631_RS11305	NBC122_RS01200	CEY12_RS08810
681	Core	A1704_RS10900	AT45_RS17090	DYR29_RS16610	BM143_RS17375	C1631_RS17130	NBC122_RS03890	CEY12_RS15705
682	Core	A1704_RS12810	AT45_RS06735	DYR29_RS10590	BM143_RS05770	C1631_RS10290	NBC122_RS02520	CEY12_RS09900
683	Accessory	A1704_RS23530	-	DYR29_RS20825	BM143_RS04100	C1631_RS12445,C1631_RS04585	-	CEY12_RS01670,CEY12_RS19885
684	Core	A1704_RS15950	AT45_RS03530	DYR29_RS05825	BM143_RS00745	C1631_RS03845	NBC122_RS12190	CEY12_RS05210
685	Core	A1704_RS04990	AT45_RS14745	DYR29_RS22240	BM143_RS09785	C1631_RS13940	NBC122_RS10490	CEY12_RS21545
686	Core	A1704_RS00725	AT45_RS00470	DYR29_RS04700	BM143_RS12975	C1631_RS02865	NBC122_RS08910	CEY12_RS01115
687	Accessory	A1704_RS01110	AT45_RS00715,AT45_RS09470,AT45_RS02070	DYR29_RS07605	BM143_RS13015	C1631_RS02140	-	-
688	Core	A1704_RS12220	AT45_RS15915	DYR29_RS17900	BM143_RS14915	C1631_RS15825	NBC122_RS02475	CEY12_RS16995
689	Core	A1704_RS14430	AT45_RS13630	DYR29_RS09010	BM143_RS03930	C1631_RS11950	NBC122_RS09275	CEY12_RS08220
690	Core	A1704_RS02975	AT45_RS01630	DYR29_RS02395	BM143_RS12370	C1631_RS00735	NBC122_RS09205	CEY12_RS02080
691	Core	A1704_RS15640	AT45_RS03250	DYR29_RS05530	BM143_RS00430	C1631_RS03550	NBC122_RS10955	CEY12_RS04935
692	Core	A1704_RS08925	AT45_RS17670	DYR29_RS14705	BM143_RS22720	C1631_RS18960	NBC122_RS04920	CEY12_RS13850
693	Core	A1704_RS06850	AT45_RS14610	DYR29_RS07180	BM143_RS02090	C1631_RS05455	NBC122_RS13150	CEY12_RS06905
694	Core	A1704_RS22730	AT45_RS09930	DYR29_RS11845	BM143_RS23200	C1631_RS08990	NBC122_RS05840	CEY12_RS10930
695	Core	A1704_RS12805	AT45_RS06730	DYR29_RS10595	BM143_RS05775	C1631_RS10285	NBC122_RS02525	CEY12_RS09905
696	Core	A1704_RS19350	AT45_RS08425	DYR29_RS13355	BM143_RS17160	C1631_RS07335	NBC122_RS02400	CEY12_RS12510
697	Core	A1704_RS12225	AT45_RS15910	DYR29_RS17905	BM143_RS14920	C1631_RS15820	NBC122_RS02470	CEY12_RS17000
698	Core	A1704_RS14425	AT45_RS13625	DYR29_RS09015	BM143_RS03935	C1631_RS11945	NBC122_RS09270	CEY12_RS08225
699	Core	A1704_RS02980	AT45_RS01625	DYR29_RS02390	BM143_RS12375	C1631_RS00730	NBC122_RS09200	CEY12_RS02075
700	Core	A1704_RS15645	AT45_RS03255	DYR29_RS05535	BM143_RS00435	C1631_RS03555	NBC122_RS10950	CEY12_RS04940
701	Core	A1704_RS08920	AT45_RS17665	DYR29_RS14700	BM143_RS22725	C1631_RS18965	NBC122_RS04925	CEY12_RS13845
702	Core	A1704_RS06835	AT45_RS14590	DYR29_RS07200	BM143_RS02105	C1631_RS05470	NBC122_RS13155	CEY12_RS06915
703	Core	A1704_RS20695	AT45_RS09735	DYR29_RS12090	BM143_RS15715	C1631_RS08650	NBC122_RS05740	CEY12_RS11170
704	Core	A1704_RS17580	AT45_RS19505	DYR29_RS20130	BM143_RS07685	C1631_RS21840	NBC122_RS00775	CEY12_RS19210
705	Core	A1704_RS18290	AT45_RS18155	DYR29_RS19525	BM143_RS20960	C1631_RS20320	NBC122_RS10550	CEY12_RS18640
706	Core	A1704_RS19005	AT45_RS18880	DYR29_RS18910	BM143_RS21660	C1631_RS21010	NBC122_RS00705	CEY12_RS18010
707	Core	A1704_RS04695	AT45_RS05115	DYR29_RS22545	BM143_RS10160	C1631_RS14290	NBC122_RS07165	CEY12_RS21920
708	Accessory	A1704_RS19225,A1704_RS04105	AT45_RS18655	DYR29_RS18695	BM143_RS21875	C1631_RS21290	-	CEY12_RS17790
709	Core	A1704_RS20045	AT45_RS09160	DYR29_RS12655	BM143_RS16420	C1631_RS08045	NBC122_RS05785	CEY12_RS11840
710	Core	A1704_RS21140	AT45_RS11725	DYR29_RS13895	BM143_RS19100	C1631_RS19695	NBC122_RS03580	CEY12_RS13055
711	Core	A1704_RS05270	AT45_RS05980	DYR29_RS22000	BM143_RS09565	C1631_RS13715	NBC122_RS10715	CEY12_RS21350
712	Core	A1704_RS02700	AT45_RS02895	DYR29_RS02655	BM143_RS12080	C1631_RS01025	NBC122_RS11580	CEY12_RS02345
713	Core	A1704_RS00920	AT45_RS02945	DYR29_RS04505	BM143_RS10845	C1631_RS03100	NBC122_RS08805	CEY12_RS03420
714	Core	A1704_RS07415	AT45_RS13955	DYR29_RS08215	BM143_RS02840	C1631_RS06580	NBC122_RS11545	CEY12_RS07300
715	Core	A1704_RS10360	AT45_RS11180	DYR29_RS16060	BM143_RS17980	C1631_RS17645	NBC122_RS05045	CEY12_RS15170
716	Core	A1704_RS08460	AT45_RS15385	DYR29_RS18505	BM143_RS15500	C1631_RS22595	NBC122_RS06720	CEY12_RS17540
717	Core	A1704_RS12510	AT45_RS06600	DYR29_RS10880	BM143_RS06195	C1631_RS09940	NBC122_RS08700	CEY12_RS10145
718	Core	A1704_RS22620	AT45_RS10085	DYR29_RS11745	BM143_RS07105	C1631_RS09080	NBC122_RS08770	CEY12_RS10840
719	Core	A1704_RS10405	AT45_RS11230	DYR29_RS16115	BM143_RS17905	C1631_RS17590	NBC122_RS14340	CEY12_RS15225
720	Core	A1704_RS21135	AT45_RS11730	DYR29_RS13890	BM143_RS19095	C1631_RS19700	NBC122_RS03585	CEY12_RS13050
721	Core	A1704_RS02210	AT45_RS02320	DYR29_RS03085	BM143_RS11620	C1631_RS01510	NBC122_RS10710	CEY12_RS02770
722	Core	A1704_RS16285	AT45_RS03785	DYR29_RS06155	BM143_RS01145	C1631_RS04240	NBC122_RS11585	CEY12_RS05520
723	Core	A1704_RS21090	AT45_RS11775	DYR29_RS13845	BM143_RS19045	C1631_RS19745	NBC122_RS03540	CEY12_RS13005
724	Core	A1704_RS05485	AT45_RS05660	DYR29_RS21775	BM143_RS09335	C1631_RS13505	NBC122_RS07850	CEY12_RS21135
725	Core	A1704_RS21615	AT45_RS17395	DYR29_RS14390	BM143_RS19580	C1631_RS19230	NBC122_RS05165	CEY12_RS13550
726	Core	A1704_RS05470	AT45_RS05655	DYR29_RS21790	BM143_RS09345	C1631_RS13515	NBC122_RS09090	CEY12_RS21155
727	Core	A1704_RS11025	AT45_RS16990	DYR29_RS16725	BM143_RS17255	C1631_RS17025	NBC122_RS05460	CEY12_RS15825
728	Core	A1704_RS05265	AT45_RS05975	DYR29_RS22005	BM143_RS09570	C1631_RS13720	NBC122_RS10720	CEY12_RS21355
729	Core	A1704_RS24905	AT45_RS10700	DYR29_RS15475	BM143_RS21980	C1631_RS18200	NBC122_RS04755	CEY12_RS14695
730	Core	A1704_RS07670	AT45_RS15390	DYR29_RS18500	BM143_RS15495	C1631_RS22590	NBC122_RS06715	CEY12_RS17535
731	Core	A1704_RS09015	AT45_RS17765	DYR29_RS14850	BM143_RS22605	C1631_RS18845	NBC122_RS04855	CEY12_RS14010
732	Accessory	A1704_RS00905	-	-	BM143_RS10835	C1631_RS03085,C1631_RS05935,C1631_RS16470	NBC122_RS12570	CEY12_RS03360
733	Core	A1704_RS14050	AT45_RS07695	DYR29_RS09365	BM143_RS04420	C1631_RS11610	NBC122_RS08735	CEY12_RS08570
734	Core	A1704_RS18320	AT45_RS18185	DYR29_RS19495	BM143_RS20995	C1631_RS20350	NBC122_RS01095	CEY12_RS18600
735	Core	A1704_RS14500	AT45_RS13665	DYR29_RS08975	BM143_RS03890	C1631_RS07205	NBC122_RS12050	CEY12_RS08175
736	Core	A1704_RS21605	AT45_RS17385	DYR29_RS14380	BM143_RS19570	C1631_RS19240	NBC122_RS05155	CEY12_RS13540
737	Core	A1704_RS19000	AT45_RS18915	DYR29_RS18915	BM143_RS21655	C1631_RS21005	NBC122_RS00690	CEY12_RS18015
738	Core	A1704_RS09020	AT45_RS17770	DYR29_RS14855	BM143_RS22600	C1631_RS18840	NBC122_RS04850	CEY12_RS14015
739	Core	A1704_RS14055	AT45_RS07700	DYR29_RS09360	BM143_RS04415	C1631_RS11615	NBC122_RS08730	CEY12_RS08565
740	Core	A1704_RS18325	AT45_RS18190	DYR29_RS19490	BM143_RS21000	C1631_RS20355	NBC122_RS01090	CEY12_RS18595
741	Core	A1704_RS04365	AT45_RS04795	DYR29_RS00135	BM143_RS10530	C1631_RS14680	NBC122_RS09095	CEY12_RS00140
742	Core	A1704_RS05260	AT45_RS05970	DYR29_RS22010	BM143_RS09575	C1631_RS13725	NBC122_RS10725	CEY12_RS21360
743	Core	A1704_RS09765	AT45_RS10705	DYR29_RS15480	BM143_RS21975	C1631_RS18195	NBC122_RS04750	CEY12_RS14700
744	Core	A1704_RS11985	AT45_RS16145	DYR29_RS17645	BM143_RS14695	C1631_RS16040	NBC122_RS05995	CEY12_RS16750
745	Core	A1704_RS14125	AT45_RS07760	DYR29_RS09290	BM143_RS04335	C1631_RS11685	NBC122_RS01440	CEY12_RS08485
746	Core	A1704_RS16965	AT45_RS14915	DYR29_RS06800	BM143_RS01690	C1631_RS05040	NBC122_RS00730	CEY12_RS06545
747	Core	A1704_RS12495	AT45_RS06585	DYR29_RS10895	BM143_RS06210	C1631_RS09925	NBC122_RS08690	CEY12_RS10155
748	Core	A1704_RS14235	AT45_RS07880	DYR29_RS09195	BM143_RS04240	C1631_RS11780	NBC122_RS01485	CEY12_RS08400
749	Core	A1704_RS15865	AT45_RS03455	DYR29_RS05750	BM143_RS00665	C1631_RS03775	NBC122_RS13230	CEY12_RS05140
750	Core	A1704_RS13585	AT45_RS07285	DYR29_RS09805	BM143_RS04925	C1631_RS11135	NBC122_RS01230	CEY12_RS08980
751	Core	A1704_RS08950	AT45_RS17695	DYR29_RS14730	BM143_RS22690	C1631_RS18930	NBC122_RS04915	CEY12_RS13880
752	Core	A1704_RS12770	AT45_RS06700	DYR29_RS10635	BM143_RS05895	C1631_RS10230	NBC122_RS02245	CEY12_RS09940
753	Core	A1704_RS09820	AT45_RS10755	DYR29_RS15535	BM143_RS21920	C1631_RS18140	NBC122_RS04160	CEY12_RS14765
754	Core	A1704_RS08960	AT45_RS11065	DYR29_RS14740	BM143_RS22680	C1631_RS18920	NBC122_RS09480	CEY12_RS13910
755	Core	A1704_RS22670	AT45_RS10030	DYR29_RS11800	BM143_RS23250	C1631_RS09035	NBC122_RS02285	CEY12_RS10895
756	Core	A1704_RS21895	AT45_RS06465	DYR29_RS11010	BM143_RS06350	C1631_RS09795	NBC122_RS05830	CEY12_RS10265
757	Core	A1704_RS12270	AT45_RS20430	DYR29_RS17950	BM143_RS14965	C1631_RS15780	NBC122_RS02430	CEY12_RS17045
758	Core	A1704_RS22175	AT45_RS06345	DYR29_RS11255	BM143_RS06550	C1631_RS09510	NBC122_RS09230	CEY12_RS10450
759	Core	A1704_RS11980	AT45_RS16150	DYR29_RS17640	BM143_RS14690	C1631_RS16045	NBC122_RS05990	CEY12_RS16745
760	Core	A1704_RS14130	AT45_RS07765	DYR29_RS09285	BM143_RS04330	C1631_RS11690	NBC122_RS01445	CEY12_RS08480
761	Core	A1704_RS16970	AT45_RS14910	DYR29_RS06805	BM143_RS01695	C1631_RS05050	NBC122_RS00735	CEY12_RS06555
762	Core	A1704_RS12505	AT45_RS06595	DYR29_RS10885	BM143_RS06200	C1631_RS09935	NBC122_RS08695	CEY12_RS10150
763	Core	A1704_RS14245	AT45_RS07890	DYR29_RS09185	BM143_RS04235	C1631_RS11785	NBC122_RS01480	CEY12_RS08390
764	Core	A1704_RS07590	AT45_RS01840	DYR29_RS08390	BM143_RS21450	C1631_RS06775	NBC122_RS13235	CEY12_RS18255
765	Core	A1704_RS04035	AT45_RS04510	DYR29_RS00465	BM143_RS20170	C1631_RS15060	NBC122_RS00065	CEY12_RS00475
766	Core	A1704_RS15240	AT45_RS02155	DYR29_RS05125	BM143_RS23405	C1631_RS02680	NBC122_RS12135	CEY12_RS04530
767	Core	A1704_RS21875	AT45_RS06485	DYR29_RS10990	BM143_RS06330	C1631_RS09815	NBC122_RS08605	CEY12_RS10245
768	Core	A1704_RS12475	AT45_RS06570	DYR29_RS10910	BM143_RS06240	C1631_RS09895	NBC122_RS08675	CEY12_RS10170
769	Core	A1704_RS12485	AT45_RS06575	DYR29_RS10905	BM143_RS06220	C1631_RS09915	NBC122_RS08680	CEY12_RS10165
770	Core	A1704_RS16460	AT45_RS15230	DYR29_RS06290	BM143_RS01315	C1631_RS04460	NBC122_RS09660	CEY12_RS05670
771	Core	A1704_RS11960	AT45_RS16170	DYR29_RS17620	BM143_RS14670	C1631_RS16065	NBC122_RS05970	CEY12_RS16725
772	Core	A1704_RS04540	AT45_RS04955	DYR29_RS22700	BM143_RS10355	C1631_RS14475	NBC122_RS00335	CEY12_RS22120
773	Core	A1704_RS21880	AT45_RS06480	DYR29_RS10995	BM143_RS06335	C1631_RS09810	NBC122_RS08600	CEY12_RS10250
774	Core	A1704_RS12470	AT45_RS06565	DYR29_RS10915	BM143_RS06245	C1631_RS09890	NBC122_RS08670	CEY12_RS10175
775	Core	A1704_RS11965	AT45_RS16165	DYR29_RS17625	BM143_RS14675	C1631_RS16060	NBC122_RS05975	CEY12_RS16730
776	Core	A1704_RS11895	AT45_RS16235	DYR29_RS17555	BM143_RS14605	C1631_RS16130	NBC122_RS05905	CEY12_RS16660
777	Core	A1704_RS15540	AT45_RS03140	DYR29_RS05425	BM143_RS00305	C1631_RS03435	NBC122_RS10610	CEY12_RS04820
778	Core	A1704_RS15570	AT45_RS03165	DYR29_RS05450	BM143_RS00335	C1631_RS03460	NBC122_RS11010	CEY12_RS04850
779	Core	A1704_RS04030	AT45_RS04505	DYR29_RS00470	BM143_RS20175	C1631_RS15065	NBC122_RS00060	CEY12_RS00480
780	Core	A1704_RS18190	AT45_RS18060	DYR29_RS19605	BM143_RS20860	C1631_RS20220	NBC122_RS01070	CEY12_RS18715
781	Core	A1704_RS00545	AT45_RS05315	DYR29_RS04855	BM143_RS18415	C1631_RS02280	NBC122_RS13070	CEY12_RS04180
782	Core	A1704_RS20195	AT45_RS09285	DYR29_RS12555	BM143_RS16260	C1631_RS08160	NBC122_RS07240	CEY12_RS11700
783	Core	A1704_RS11255	AT45_RS16745	DYR29_RS16965	BM143_RS13875	C1631_RS16780	NBC122_RS05645	CEY12_RS16040
784	Accessory	A1704_RS11240	AT45_RS09960,AT45_RS16760	DYR29_RS16950	BM143_RS13860	C1631_RS16795	-	CEY12_RS16025
785	Accessory	-	-	DYR29_RS01310,DYR29_RS08415,DYR29_RS06600	BM143_RS02985,BM143_RS12885	C1631_RS06800	-	CEY12_RS07530
786	Accessory	A1704_RS03145	AT45_RS20325	DYR29_RS02215	BM143_RS00875,BM143_RS12550	C1631_RS00560	-	CEY12_RS01905
787	Core	A1704_RS23280	AT45_RS12320	DYR29_RS21105	BM143_RS08470	C1631_RS12680	NBC122_RS02125	CEY12_RS20115
788	Core	A1704_RS18920	AT45_RS18985	DYR29_RS18990	BM143_RS21570	C1631_RS20920	NBC122_RS00600	CEY12_RS18090
789	Core	A1704_RS07830	AT45_RS15545	DYR29_RS18355	BM143_RS15320	C1631_RS22445	NBC122_RS06315	CEY12_RS17410
790	Core	A1704_RS22850	AT45_RS09855	DYR29_RS11970	BM143_RS23080	C1631_RS08875	NBC122_RS05680	CEY12_RS11025
791	Core	A1704_RS04385	AT45_RS04815	DYR29_RS00110	BM143_RS10500	C1631_RS14655	NBC122_RS09075	CEY12_RS00100
792	Core	A1704_RS21780	AT45_RS17545	DYR29_RS14545	BM143_RS19775	C1631_RS19085	NBC122_RS04355	CEY12_RS13715
793	Core	A1704_RS04390	AT45_RS04820	DYR29_RS00105	BM143_RS10495	C1631_RS14650	NBC122_RS09070	CEY12_RS00095
794	Core	A1704_RS04485	AT45_RS04905	DYR29_RS00020	BM143_RS10410	C1631_RS14540	NBC122_RS09000	CEY12_RS00020
795	Core	A1704_RS04765	AT45_RS05180	DYR29_RS22470	BM143_RS10090	C1631_RS14195	NBC122_RS10325	CEY12_RS21860
796	Core	A1704_RS21785	AT45_RS17550	DYR29_RS14550	BM143_RS19780	C1631_RS19080	NBC122_RS04350	CEY12_RS13720
797	Core	A1704_RS18195	AT45_RS18065	DYR29_RS19600	BM143_RS20865	C1631_RS20225	NBC122_RS01075	CEY12_RS18710
798	Core	A1704_RS11230	AT45_RS16770	DYR29_RS16925	BM143_RS13855	C1631_RS16800	NBC122_RS05640	CEY12_RS16015
799	Core	A1704_RS18925	AT45_RS18980	DYR29_RS18985	BM143_RS21575	C1631_RS20925	NBC122_RS00605	CEY12_RS18085
800	Core	A1704_RS07840	AT45_RS15550	DYR29_RS18345	BM143_RS15315	C1631_RS22435	NBC122_RS06310	CEY12_RS17405
801	Accessory	A1704_RS06890,A1704_RS06235	-	DYR29_RS07135	BM143_RS18245	C1631_RS05405	NBC122_RS08980	CEY12_RS06780
802	Core	A1704_RS22855	AT45_RS09850	DYR29_RS11975	BM143_RS23075	C1631_RS08870	NBC122_RS05685	CEY12_RS11030
803	Core	A1704_RS18950	AT45_RS18955	DYR29_RS18960	BM143_RS21600	C1631_RS20950	NBC122_RS00630	CEY12_RS18060
804	Core	A1704_RS22765	AT45_RS09910	DYR29_RS11890	BM143_RS23165	C1631_RS08950	NBC122_RS08790	CEY12_RS10950
805	Core	A1704_RS15755	AT45_RS03375	DYR29_RS05640	BM143_RS00545	C1631_RS03665	NBC122_RS13030	CEY12_RS05040
806	Core	A1704_RS03655	AT45_RS18610	DYR29_RS00755	BM143_RS12700	C1631_RS15370	NBC122_RS08305	CEY12_RS17715
807	Core	A1704_RS01060	AT45_RS02090	DYR29_RS04380	BM143_RS11045	C1631_RS02190	NBC122_RS02110	CEY12_RS03250
808	Core	A1704_RS09585	AT45_RS10535	DYR29_RS15295	BM143_RS22145	C1631_RS18405	NBC122_RS04565	CEY12_RS14525
809	Core	A1704_RS23335	AT45_RS12360	DYR29_RS21050	BM143_RS08410	C1631_RS12605	NBC122_RS09360	CEY12_RS20035
810	Core	A1704_RS22530	AT45_RS10180	DYR29_RS11605	BM143_RS06940	C1631_RS09155	NBC122_RS07355	CEY12_RS10750
811	Core	A1704_RS21850	AT45_RS17615	DYR29_RS14615	BM143_RS19860	C1631_RS19020	NBC122_RS04000	CEY12_RS13795
812	Core	A1704_RS04410	AT45_RS04845	DYR29_RS00085	BM143_RS10480	C1631_RS14605	NBC122_RS09035	CEY12_RS00080
813	Core	A1704_RS13105	AT45_RS07015	DYR29_RS10280	BM143_RS05400	C1631_RS10615	NBC122_RS01365	CEY12_RS09520
814	Core	A1704_RS05495	AT45_RS05670	DYR29_RS21765	BM143_RS09325	C1631_RS13495	NBC122_RS08895	CEY12_RS21125
815	Core	A1704_RS21500	AT45_RS11370	DYR29_RS14275	BM143_RS19475	C1631_RS19340	NBC122_RS05080	CEY12_RS13445
816	Core	A1704_RS13100	AT45_RS07010	DYR29_RS10285	BM143_RS05405	C1631_RS10610	NBC122_RS01360	CEY12_RS09525
817	Core	A1704_RS01010	AT45_RS02635	DYR29_RS04430	BM143_RS10995	C1631_RS02750	NBC122_RS02085	CEY12_RS03370
818	Core	A1704_RS18955	AT45_RS18950	DYR29_RS18955	BM143_RS21605	C1631_RS20955	NBC122_RS00635	CEY12_RS18055
819	Core	A1704_RS00940	AT45_RS02950	DYR29_RS04485	BM143_RS10865	C1631_RS03120	NBC122_RS08795	CEY12_RS03415
820	Core	A1704_RS04940	AT45_RS14795	DYR29_RS22305	BM143_RS09845	C1631_RS14005	NBC122_RS13035	CEY12_RS21645
821	Core	A1704_RS03660	AT45_RS18615	DYR29_RS00750	BM143_RS12705	C1631_RS15365	NBC122_RS08300	CEY12_RS17720
822	Core	A1704_RS11805	AT45_RS16320	DYR29_RS17470	BM143_RS14510	C1631_RS16225	NBC122_RS02565	CEY12_RS16580
823	Core	A1704_RS23330	AT45_RS12355	DYR29_RS21055	BM143_RS08415	C1631_RS12610	NBC122_RS09365	CEY12_RS20040
824	Core	A1704_RS22535	AT45_RS10175	DYR29_RS11610	BM143_RS06945	C1631_RS09150	NBC122_RS07350	CEY12_RS10755
825	Core	A1704_RS01175	AT45_RS02030	DYR29_RS04285	BM143_RS11125	C1631_RS02090	NBC122_RS11450	CEY12_RS03135
826	Core	A1704_RS20800	AT45_RS12050	DYR29_RS13530	BM143_RS18715	C1631_RS20050	NBC122_RS03450	CEY12_RS12720
827	Core	A1704_RS17085	AT45_RS05370	DYR29_RS06945	BM143_RS01820	C1631_RS05185	NBC122_RS11020	CEY12_RS06690
828	Core	A1704_RS13165	AT45_RS07070	DYR29_RS10205	BM143_RS05310	C1631_RS10690	NBC122_RS02490	CEY12_RS09430
829	Core	A1704_RS05340	AT45_RS06030	DYR29_RS21940	BM143_RS09495	C1631_RS13650	NBC122_RS12105	CEY12_RS21295
830	Core	A1704_RS11545	AT45_RS13015	DYR29_RS17240	BM143_RS14245	C1631_RS16485	NBC122_RS10620	CEY12_RS16305
831	Core	A1704_RS03130	AT45_RS01910	DYR29_RS02230	BM143_RS12535	C1631_RS00575	NBC122_RS12175	CEY12_RS01925
832	Core	A1704_RS04525	AT45_RS04940	DYR29_RS22715	BM143_RS10370	C1631_RS14490	NBC122_RS00320	CEY12_RS22135
833	Core	A1704_RS09710	AT45_RS10660	DYR29_RS15425	BM143_RS22030	C1631_RS18245	NBC122_RS04650	CEY12_RS14645
834	Core	A1704_RS04500	AT45_RS04920	DYR29_RS22740	BM143_RS10395	C1631_RS14520	NBC122_RS00300	CEY12_RS22160
835	Core	A1704_RS19630	AT45_RS08735	DYR29_RS13070	BM143_RS16860	C1631_RS07590	NBC122_RS06615	CEY12_RS12230
836	Core	A1704_RS11920	AT45_RS16210	DYR29_RS17580	BM143_RS14630	C1631_RS16105	NBC122_RS05930	CEY12_RS16685
837	Core	A1704_RS02870	AT45_RS01730	DYR29_RS02495	BM143_RS12275	C1631_RS00860	NBC122_RS05380	CEY12_RS02175
838	Core	A1704_RS10390	AT45_RS11215	DYR29_RS16100	BM143_RS17920	C1631_RS17605	NBC122_RS05340	CEY12_RS15210
839	Core	A1704_RS16165	AT45_RS03700	DYR29_RS06055	BM143_RS01030	C1631_RS04140	NBC122_RS00305	CEY12_RS05445
840	Core	A1704_RS19635	AT45_RS08740	DYR29_RS13065	BM143_RS16855	C1631_RS07595	NBC122_RS06610	CEY12_RS12225
841	Core	A1704_RS10560	AT45_RS17275	DYR29_RS16275	BM143_RS17730	C1631_RS17440	NBC122_RS00790	CEY12_RS15380
842	Core	A1704_RS12420	AT45_RS06515	DYR29_RS10960	BM143_RS06300	C1631_RS09845	NBC122_RS08630	CEY12_RS10220
843	Core	A1704_RS15390	AT45_RS03045	DYR29_RS05290	BM143_RS00135	C1631_RS03305	NBC122_RS12250	CEY12_RS04665
844	Core	A1704_RS11925	AT45_RS16205	DYR29_RS17585	BM143_RS14635	C1631_RS16100	NBC122_RS05935	CEY12_RS16690
845	Core	A1704_RS05465	AT45_RS05650	DYR29_RS21800	BM143_RS09355	C1631_RS13525	NBC122_RS11025	CEY12_RS21170
846	Core	A1704_RS13840	AT45_RS07560	DYR29_RS09550	BM143_RS04570	C1631_RS11390	NBC122_RS01160	CEY12_RS08725
847	Core	A1704_RS13160	AT45_RS07065	DYR29_RS10210	BM143_RS05315	C1631_RS10685	NBC122_RS02495	CEY12_RS09435
848	Core	A1704_RS05330	AT45_RS06025	DYR29_RS21950	BM143_RS09500	C1631_RS13655	NBC122_RS12100	CEY12_RS21300
849	Core	A1704_RS01305	AT45_RS02540	DYR29_RS04170	BM143_RS11270	C1631_RS01960	NBC122_RS12810	CEY12_RS03015
850	Core	A1704_RS23125	AT45_RS07980	DYR29_RS21260	BM143_RS08635	C1631_RS12850	NBC122_RS10415	CEY12_RS20290
851	Core	A1704_RS14255	AT45_RS07900	DYR29_RS09175	BM143_RS04225	C1631_RS11795	NBC122_RS01465	CEY12_RS08380
852	Core	A1704_RS05575	AT45_RS05750	DYR29_RS21690	BM143_RS09245	C1631_RS13425	NBC122_RS10535	CEY12_RS21065
853	Core	A1704_RS21860	AT45_RS17625	DYR29_RS14625	BM143_RS19870	C1631_RS19010	NBC122_RS04010	CEY12_RS13805
854	Core	A1704_RS13605	AT45_RS07360	DYR29_RS09790	BM143_RS04840	C1631_RS11155	NBC122_RS07025	CEY12_RS08900
855	Core	A1704_RS10520	AT45_RS17310	DYR29_RS16240	BM143_RS17765	C1631_RS17475	NBC122_RS04145	CEY12_RS15345
856	Core	A1704_RS03915	AT45_RS04460	DYR29_RS00535	BM143_RS20280	C1631_RS15200	NBC122_RS12710	CEY12_RS00575
857	Core	A1704_RS12070	AT45_RS16065	DYR29_RS17735	BM143_RS14790	C1631_RS15975	NBC122_RS06050	CEY12_RS16845
858	Core	A1704_RS12705	AT45_RS06660	DYR29_RS10695	BM143_RS05955	C1631_RS10140	NBC122_RS02260	CEY12_RS09990
859	Core	A1704_RS22260	AT45_RS06320	DYR29_RS11340	BM143_RS06630	C1631_RS09425	NBC122_RS06505	CEY12_RS10495
860	Core	A1704_RS22005	AT45_RS06390	DYR29_RS11210	BM143_RS06465	C1631_RS09660	NBC122_RS08520	CEY12_RS10405
861	Core	A1704_RS17685	AT45_RS19405	DYR29_RS20025	BM143_RS07575	C1631_RS21720	NBC122_RS08405	CEY12_RS19080
862	Core	A1704_RS21535	AT45_RS11355	DYR29_RS14310	BM143_RS19510	C1631_RS19310	NBC122_RS05090	CEY12_RS13475
863	Core	A1704_RS23150	AT45_RS07955	DYR29_RS21235	BM143_RS08600	C1631_RS12820	NBC122_RS08475	CEY12_RS20240
864	Core	A1704_RS10525	AT45_RS17305	DYR29_RS16245	BM143_RS17760	C1631_RS17470	NBC122_RS04140	CEY12_RS15350
865	Core	A1704_RS12700	AT45_RS06655	DYR29_RS10700	BM143_RS05960	C1631_RS10135	NBC122_RS02265	CEY12_RS09995
866	Core	A1704_RS19100	AT45_RS18800	DYR29_RS18820	BM143_RS21750	C1631_RS21165	NBC122_RS07450	CEY12_RS17925
867	Core	A1704_RS19530	AT45_RS08655	DYR29_RS13150	BM143_RS16945	C1631_RS07535	NBC122_RS06570	CEY12_RS12310
868	Core	A1704_RS21995	AT45_RS06400	DYR29_RS11200	BM143_RS06455	C1631_RS09670	NBC122_RS08525	CEY12_RS10395
869	Core	A1704_RS17680	AT45_RS19410	DYR29_RS20030	BM143_RS07580	C1631_RS21725	NBC122_RS08400	CEY12_RS19085
870	Core	A1704_RS05615	AT45_RS05755	DYR29_RS21650	BM143_RS09205	C1631_RS13385	NBC122_RS10530	CEY12_RS21055
871	Core	A1704_RS21865	AT45_RS17630	DYR29_RS14630	BM143_RS19875	C1631_RS19005	NBC122_RS04015	CEY12_RS13810
872	Core	A1704_RS17615	AT45_RS19480	DYR29_RS20095	BM143_RS07655	C1631_RS21805	NBC122_RS01990	CEY12_RS19180
873	Core	A1704_RS19815	AT45_RS08905	DYR29_RS12890	BM143_RS16700	C1631_RS07780	NBC122_RS02875	CEY12_RS22620
874	Core	A1704_RS11050	AT45_RS16950	DYR29_RS16745	BM143_RS17235	C1631_RS16995	NBC122_RS05480	CEY12_RS15845
875	Core	A1704_RS23545	AT45_RS13180	DYR29_RS20805	BM143_RS04115	C1631_RS12425	NBC122_RS14005	CEY12_RS19865
876	Core	A1704_RS19860	AT45_RS08975	DYR29_RS12850	BM143_RS16650	C1631_RS07815	NBC122_RS03350	CEY12_RS12030
877	Core	A1704_RS08705	AT45_RS09805	DYR29_RS12030	BM143_RS22820	C1631_RS08715	NBC122_RS02705	CEY12_RS11095
878	Core	A1704_RS12170	AT45_RS15965	DYR29_RS17845	BM143_RS14865	C1631_RS15875	NBC122_RS02775	CEY12_RS16915
879	Core	A1704_RS19360	AT45_RS08440	DYR29_RS13345	BM143_RS17150	C1631_RS07345	NBC122_RS02390	CEY12_RS12500
880	Core	A1704_RS08710	AT45_RS09810	DYR29_RS12025	BM143_RS22825	C1631_RS08720	NBC122_RS02700	CEY12_RS11090
881	Core	A1704_RS12165	AT45_RS15970	DYR29_RS17835	BM143_RS14860	C1631_RS15880	NBC122_RS02770	CEY12_RS16905
882	Core	A1704_RS19355	AT45_RS08430	DYR29_RS13350	BM143_RS17155	C1631_RS07340	NBC122_RS02395	CEY12_RS12505
883	Core	A1704_RS17620	AT45_RS19475	DYR29_RS20090	BM143_RS07650	C1631_RS21800	NBC122_RS01995	CEY12_RS19175
884	Core	A1704_RS17910	AT45_RS19190	DYR29_RS19820	BM143_RS07360	C1631_RS21530	NBC122_RS00405	CEY12_RS18900
885	Core	A1704_RS09935	AT45_RS10870	DYR29_RS15650	BM143_RS18530	C1631_RS18030	NBC122_RS05440	CEY12_RS14875
886	Core	A1704_RS19820	AT45_RS08910	DYR29_RS12885	BM143_RS16695	C1631_RS07785	NBC122_RS02870	CEY12_RS12065
887	Core	A1704_RS16325	AT45_RS03805	DYR29_RS06200	BM143_RS01185	C1631_RS04280	NBC122_RS12955	CEY12_RS05560
888	Core	A1704_RS11055	AT45_RS16945	DYR29_RS16750	BM143_RS17230	C1631_RS16990	NBC122_RS05485	CEY12_RS15850
889	Core	A1704_RS23540	AT45_RS13175	DYR29_RS20810	BM143_RS04110	C1631_RS12430	NBC122_RS14000	CEY12_RS19870
890	Core	A1704_RS07395	AT45_RS13970	DYR29_RS08195	BM143_RS02825	C1631_RS06560	NBC122_RS11560	CEY12_RS07285
891	Core	A1704_RS21180	AT45_RS11695	DYR29_RS13940	BM143_RS19140	C1631_RS19650	NBC122_RS03560	CEY12_RS13085
892	Accessory	A1704_RS00045,A1704_RS06065	AT45_RS12915,AT45_RS01220	-	BM143_RS13160	-	NBC122_RS13785,NBC122_RS12475	-
893	Core	A1704_RS18205	AT45_RS18085	DYR29_RS19590	BM143_RS20875	C1631_RS20235	NBC122_RS09880	CEY12_RS18700
894	Core	A1704_RS21655	AT45_RS17430	DYR29_RS14435	BM143_RS19630	C1631_RS19190	NBC122_RS05205	CEY12_RS13590
895	Core	A1704_RS13010	AT45_RS06935	DYR29_RS10380	BM143_RS05495	C1631_RS10515	NBC122_RS01700	CEY12_RS09615
896	Core	A1704_RS19480	AT45_RS08590	DYR29_RS13200	BM143_RS17005	C1631_RS07475	NBC122_RS06195	CEY12_RS12370
897	Core	A1704_RS17755	AT45_RS19280	DYR29_RS19950	BM143_RS07495	C1631_RS21640	NBC122_RS01885	CEY12_RS19005
898	Core	A1704_RS11675	AT45_RS16400	DYR29_RS17360	BM143_RS14405	C1631_RS16345	NBC122_RS02730	CEY12_RS16455
899	Core	A1704_RS19485	AT45_RS08595	DYR29_RS13195	BM143_RS17000	C1631_RS07480	NBC122_RS06190	CEY12_RS12365
900	Core	A1704_RS21600	AT45_RS17380	DYR29_RS14375	BM143_RS19565	C1631_RS19245	NBC122_RS05150	CEY12_RS13535
901	Accessory	A1704_RS03875	AT45_RS12890,AT45_RS01415	DYR29_RS01700	BM143_RS13590	-	NBC122_RS13745	CEY12_RS01290
902	Core	A1704_RS07390	AT45_RS13975	DYR29_RS08190	BM143_RS02820	C1631_RS06555	NBC122_RS11565	CEY12_RS07275
903	Core	A1704_RS23590	AT45_RS13215	DYR29_RS20760	BM143_RS04160	C1631_RS12370	NBC122_RS14055	CEY12_RS19820
904	Core	A1704_RS21155	AT45_RS11715	DYR29_RS13910	BM143_RS19115	C1631_RS19680	NBC122_RS03565	CEY12_RS13070
905	Core	A1704_RS18395	AT45_RS18230	DYR29_RS19435	BM143_RS21085	C1631_RS20425	NBC122_RS09840	CEY12_RS18530
906	Core	A1704_RS04175	AT45_RS04605	DYR29_RS00330	BM143_RS20015	C1631_RS14915	NBC122_RS00280	CEY12_RS00335
907	Core	A1704_RS08020	AT45_RS15720	DYR29_RS18155	BM143_RS15140	C1631_RS22295	NBC122_RS03290	CEY12_RS17245
908	Accessory	A1704_RS06060,A1704_RS00050	AT45_RS01225,AT45_RS12910	-	BM143_RS13155	-	NBC122_RS13780,NBC122_RS12470	-
909	Core	A1704_RS23630	AT45_RS13250	DYR29_RS20730	BM143_RS08235	C1631_RS12320	NBC122_RS00245	CEY12_RS19770
910	Core	A1704_RS05115	AT45_RS05540	DYR29_RS22115	BM143_RS09680	C1631_RS13815	NBC122_RS12775	CEY12_RS21450
911	Core	A1704_RS09340	AT45_RS10345	DYR29_RS15050	BM143_RS22395	C1631_RS18645	NBC122_RS04025	CEY12_RS14275
912	Core	A1704_RS08110	AT45_RS15795	DYR29_RS18070	BM143_RS15025	C1631_RS22210	NBC122_RS07145	CEY12_RS17105
913	Core	A1704_RS16425	AT45_RS03895	DYR29_RS06270	BM143_RS01285	C1631_RS04425	NBC122_RS11650	CEY12_RS05645
914	Core	A1704_RS09495	AT45_RS10435	DYR29_RS15205	BM143_RS22250	C1631_RS18495	NBC122_RS04480	CEY12_RS14425
915	Core	A1704_RS20115	AT45_RS09200	DYR29_RS12635	BM143_RS16345	C1631_RS08085	NBC122_RS07180	CEY12_RS11785
916	Core	A1704_RS07915	AT45_RS15575	DYR29_RS18270	BM143_RS15235	C1631_RS22365	NBC122_RS11400	CEY12_RS17325
917	Core	A1704_RS23130	AT45_RS07975	DYR29_RS21255	BM143_RS08630	C1631_RS12845	NBC122_RS10420	CEY12_RS20265
918	Core	A1704_RS01345	AT45_RS02500	DYR29_RS04130	BM143_RS11310	C1631_RS01915	NBC122_RS12825	CEY12_RS02970
919	Core	A1704_RS18250	AT45_RS18115	DYR29_RS19560	BM143_RS20910	C1631_RS20265	NBC122_RS10575	CEY12_RS18670
920	Core	A1704_RS11490	AT45_RS16515	DYR29_RS17180	BM143_RS14190	C1631_RS16545	NBC122_RS02690	CEY12_RS16250
921	Core	A1704_RS03930	AT45_RS04470	DYR29_RS00525	BM143_RS20265	C1631_RS15180	NBC122_RS12725	CEY12_RS00560
922	Core	A1704_RS22320	AT45_RS06280	DYR29_RS11395	BM143_RS06710	C1631_RS09365	NBC122_RS06535	CEY12_RS10555
923	Core	A1704_RS13725	AT45_RS07445	DYR29_RS09670	BM143_RS04730	C1631_RS11265	NBC122_RS07010	CEY12_RS08850
924	Core	A1704_RS11815	AT45_RS16310	DYR29_RS17480	BM143_RS14520	C1631_RS16215	NBC122_RS05860	CEY12_RS16585
925	Core	A1704_RS22010	AT45_RS06385	DYR29_RS11215	BM143_RS06475	C1631_RS09655	NBC122_RS08510	CEY12_RS10420
926	Core	A1704_RS02765	AT45_RS02600	DYR29_RS02585	BM143_RS12170	C1631_RS00955	NBC122_RS11860	CEY12_RS02285
927	Core	A1704_RS22315	AT45_RS06285	DYR29_RS11390	BM143_RS06705	C1631_RS09370	NBC122_RS06530	CEY12_RS10550
928	Core	A1704_RS17395	AT45_RS13600	DYR29_RS20310	BM143_RS07870	C1631_RS22040	NBC122_RS08430	CEY12_RS19355
929	Core	A1704_RS11820	AT45_RS16305	DYR29_RS17485	BM143_RS14525	C1631_RS16210	NBC122_RS05865	CEY12_RS16590
930	Core	A1704_RS09355	AT45_RS10350	DYR29_RS15065	BM143_RS22385	C1631_RS18625	NBC122_RS04020	CEY12_RS14290
931	Core	A1704_RS16155	AT45_RS03695	DYR29_RS06045	BM143_RS01025	C1631_RS04130	NBC122_RS10055	CEY12_RS05435
932	Core	A1704_RS08115	AT45_RS15800	DYR29_RS18065	BM143_RS15020	C1631_RS22205	NBC122_RS07140	CEY12_RS17100
933	Core	A1704_RS20640	AT45_RS09700	DYR29_RS12150	BM143_RS15780	C1631_RS08600	NBC122_RS05765	CEY12_RS11220
934	Core	A1704_RS05655	AT45_RS05795	DYR29_RS21620	BM143_RS09165	C1631_RS13345	NBC122_RS10500	CEY12_RS21010
935	Core	A1704_RS08715	AT45_RS09815	DYR29_RS12020	BM143_RS22830	C1631_RS08725	NBC122_RS02695	CEY12_RS11085
936	Core	A1704_RS14100	AT45_RS07735	DYR29_RS09315	BM143_RS04360	C1631_RS11660	NBC122_RS01410	CEY12_RS08510
937	Core	A1704_RS10490	AT45_RS11315	DYR29_RS16200	BM143_RS17810	C1631_RS17505	NBC122_RS04065	CEY12_RS15310
938	Core	A1704_RS01425	AT45_RS02455	DYR29_RS04065	BM143_RS11355	C1631_RS01780	NBC122_RS12865	CEY12_RS02925
939	Core	A1704_RS22410	AT45_RS06170	DYR29_RS11480	BM143_RS06790	C1631_RS09270	NBC122_RS07370	CEY12_RS10640
940	Core	A1704_RS22415	AT45_RS06165	DYR29_RS11485	BM143_RS06795	C1631_RS09265	NBC122_RS07300	CEY12_RS10645
941	Core	A1704_RS13990	AT45_RS07650	DYR29_RS09420	BM143_RS04475	C1631_RS11550	NBC122_RS01530	CEY12_RS08625
942	Accessory	A1704_RS17660	AT45_RS19435,AT45_RS19450	DYR29_RS20050	BM143_RS07620	C1631_RS21765	-	CEY12_RS19130
943	Core	A1704_RS12785	AT45_RS06710	DYR29_RS10620	BM143_RS05800	C1631_RS10265	NBC122_RS02545	CEY12_RS09925
944	Core	A1704_RS10745	AT45_RS17160	DYR29_RS16435	BM143_RS17515	C1631_RS17305	NBC122_RS04330	CEY12_RS15540
945	Core	A1704_RS12820	AT45_RS06745	DYR29_RS10575	BM143_RS05760	C1631_RS10300	NBC122_RS02215	CEY12_RS09890
946	Core	A1704_RS09330	AT45_RS10340	DYR29_RS15040	BM143_RS22400	C1631_RS18655	NBC122_RS04980	CEY12_RS14260
947	Core	A1704_RS04220	AT45_RS04650	DYR29_RS00285	BM143_RS19955	C1631_RS14845	NBC122_RS09410	CEY12_RS00295
948	Core	A1704_RS08910	AT45_RS17655	DYR29_RS14690	BM143_RS22735	C1631_RS18975	NBC122_RS04940	CEY12_RS13835
949	Core	A1704_RS07875	AT45_RS15605	DYR29_RS18315	BM143_RS15285	C1631_RS22405	NBC122_RS05825	CEY12_RS17370
950	Core	A1704_RS09755	AT45_RS10695	DYR29_RS15470	BM143_RS21985	C1631_RS18205	NBC122_RS04760	CEY12_RS14690
951	Core	A1704_RS05075	AT45_RS14680	DYR29_RS22150	BM143_RS09720	C1631_RS13860	NBC122_RS12760	CEY12_RS21485
952	Core	A1704_RS09900	AT45_RS10850	DYR29_RS15615	BM143_RS18565	C1631_RS18065	NBC122_RS04985	CEY12_RS14840
953	Core	A1704_RS18400	AT45_RS18235	DYR29_RS19430	BM143_RS21090	C1631_RS20430	NBC122_RS09835	CEY12_RS18525
954	Core	A1704_RS14105	AT45_RS07740	DYR29_RS09310	BM143_RS04355	C1631_RS11665	NBC122_RS01415	CEY12_RS08505
955	Core	A1704_RS14110	AT45_RS07745	DYR29_RS09305	BM143_RS04350	C1631_RS11670	NBC122_RS01425	CEY12_RS08500
956	Core	A1704_RS10485	AT45_RS11310	DYR29_RS16195	BM143_RS17815	C1631_RS17510	NBC122_RS04060	CEY12_RS15305
957	Core	A1704_RS01400	AT45_RS02480	DYR29_RS04085	BM143_RS11335	C1631_RS01830	NBC122_RS12860	CEY12_RS02945
958	Core	A1704_RS13995	AT45_RS07655	DYR29_RS09415	BM143_RS04470	C1631_RS11555	NBC122_RS01535	CEY12_RS08620
959	Core	A1704_RS21070	AT45_RS11795	DYR29_RS13825	BM143_RS19025	C1631_RS19765	NBC122_RS03520	CEY12_RS12985
960	Accessory	A1704_RS10800	AT45_RS17130,AT45_RS00725	DYR29_RS16485	BM143_RS17475	C1631_RS17280	-	CEY12_RS15575
961	Core	A1704_RS21005	AT45_RS11850	DYR29_RS13755	BM143_RS18935	C1631_RS19835	NBC122_RS03475	CEY12_RS12920
962	Core	A1704_RS20765	AT45_RS12085	DYR29_RS13495	BM143_RS18675	C1631_RS20085	NBC122_RS03405	CEY12_RS12685
963	Core	A1704_RS09615	AT45_RS10565	DYR29_RS15325	BM143_RS22115	C1631_RS18375	NBC122_RS04600	CEY12_RS14555
964	Core	A1704_RS03085	AT45_RS01935	DYR29_RS02275	BM143_RS12485	C1631_RS00620	NBC122_RS12150	CEY12_RS01970
965	Core	A1704_RS04560	AT45_RS04975	DYR29_RS22680	BM143_RS10330	C1631_RS14450	NBC122_RS00355	CEY12_RS22090
966	Core	A1704_RS15415	AT45_RS03070	DYR29_RS05315	BM143_RS00155	C1631_RS03325	NBC122_RS12270	CEY12_RS04695
967	Core	A1704_RS08545	AT45_RS15310	DYR29_RS18595	BM143_RS15605	C1631_RS22670	NBC122_RS06780	CEY12_RS17620
968	Core	A1704_RS08480	AT45_RS15365	DYR29_RS18525	BM143_RS15520	C1631_RS22615	NBC122_RS06740	CEY12_RS17560
969	Core	A1704_RS04555	AT45_RS04970	DYR29_RS22685	BM143_RS10340	C1631_RS14455	NBC122_RS00350	CEY12_RS22105
970	Core	A1704_RS06965	AT45_RS05460	DYR29_RS07070	BM143_RS01975	C1631_RS05335	NBC122_RS12205	CEY12_RS06815
971	Core	A1704_RS13515	AT45_RS07340	DYR29_RS09865	BM143_RS04855	C1631_RS11070	NBC122_RS06785	CEY12_RS08915
972	Core	A1704_RS21075	AT45_RS11790	DYR29_RS13830	BM143_RS19030	C1631_RS19760	NBC122_RS03525	CEY12_RS12990
973	Core	A1704_RS04600	AT45_RS05010	DYR29_RS22640	BM143_RS10290	C1631_RS14400	NBC122_RS00380	CEY12_RS22030
974	Core	A1704_RS15600	AT45_RS03215	DYR29_RS05485	BM143_RS00385	C1631_RS03495	NBC122_RS10990	CEY12_RS04895
975	Core	A1704_RS02690	AT45_RS02890	DYR29_RS02665	BM143_RS12065	C1631_RS01045	NBC122_RS11470	CEY12_RS02350
976	Core	A1704_RS13770	AT45_RS07475	DYR29_RS09630	BM143_RS04675	C1631_RS11310	NBC122_RS01195	CEY12_RS08805
977	Core	A1704_RS02610	AT45_RS02830	DYR29_RS02730	BM143_RS12005	C1631_RS01105	NBC122_RS11525	CEY12_RS02405
978	Core	A1704_RS03110	AT45_RS01930	DYR29_RS02250	BM143_RS12515	C1631_RS00595	NBC122_RS12155	CEY12_RS01955
979	Core	A1704_RS08010	AT45_RS15710	DYR29_RS18165	BM143_RS15150	C1631_RS22305	NBC122_RS03280	CEY12_RS17255
980	Core	A1704_RS05225	AT45_RS05580	DYR29_RS22045	BM143_RS09610	C1631_RS13760	NBC122_RS10745	CEY12_RS21395
981	Core	A1704_RS21065	AT45_RS11800	DYR29_RS13820	BM143_RS19020	C1631_RS19770	NBC122_RS03515	CEY12_RS12980
982	Core	A1704_RS09655	AT45_RS10615	DYR29_RS15365	BM143_RS22085	C1631_RS18335	NBC122_RS04630	CEY12_RS14595
983	Core	A1704_RS12450	AT45_RS06545	DYR29_RS10935	BM143_RS06275	C1631_RS09870	NBC122_RS08650	CEY12_RS10195
984	Core	A1704_RS02230	AT45_RS02310	DYR29_RS03065	BM143_RS11645	C1631_RS01465	NBC122_RS12230	CEY12_RS02740
985	Accessory	A1704_RS06075,A1704_RS00030	AT45_RS01180,AT45_RS12925	-	BM143_RS13230	-	NBC122_RS12485,NBC122_RS13795	-
986	Core	A1704_RS11945	AT45_RS16185	DYR29_RS17605	BM143_RS14655	C1631_RS16080	NBC122_RS05955	CEY12_RS16710
987	Accessory	A1704_RS13825,A1704_RS02460	AT45_RS07540	DYR29_RS09570	BM143_RS04595	-	NBC122_RS12445	CEY12_RS17900
988	Core	A1704_RS12455	AT45_RS06550	DYR29_RS10930	BM143_RS06270	C1631_RS09875	NBC122_RS08655	CEY12_RS10190
989	Core	A1704_RS02235	AT45_RS02305	DYR29_RS03060	BM143_RS11650	C1631_RS01460	NBC122_RS12235	CEY12_RS02735
990	Core	A1704_RS11940	AT45_RS16190	DYR29_RS17600	BM143_RS14650	C1631_RS16085	NBC122_RS05950	CEY12_RS16705
991	Accessory	A1704_RS00035,A1704_RS06070	AT45_RS12920,AT45_RS01185	-	BM143_RS13225	-	NBC122_RS12480,NBC122_RS13790	-
992	Core	A1704_RS08015	AT45_RS15715	DYR29_RS18160	BM143_RS15145	C1631_RS22300	NBC122_RS03285	CEY12_RS17250
993	Core	A1704_RS05230	AT45_RS05585	DYR29_RS22040	BM143_RS09605	C1631_RS13755	NBC122_RS10740	CEY12_RS21390
994	Core	A1704_RS02625	AT45_RS02835	DYR29_RS02715	BM143_RS12015	C1631_RS01095	NBC122_RS11510	CEY12_RS02390
995	Core	A1704_RS23290	AT45_RS12330	DYR29_RS21095	BM143_RS08460	C1631_RS12670	NBC122_RS02130	CEY12_RS20105
996	Core	A1704_RS20710	AT45_RS09765	DYR29_RS12075	BM143_RS15650	C1631_RS08665	NBC122_RS05715	CEY12_RS11140
997	Accessory	A1704_RS00025,A1704_RS06080	AT45_RS01175,AT45_RS12930	-	BM143_RS13235	-	NBC122_RS12490,NBC122_RS13800	-
998	Core	A1704_RS05325	AT45_RS06020	DYR29_RS21955	BM143_RS09505	C1631_RS13660	NBC122_RS12095	CEY12_RS21305
999	Core	A1704_RS22580	AT45_RS10130	DYR29_RS11705	BM143_RS07065	C1631_RS09120	NBC122_RS07330	CEY12_RS10800
1000	Core	A1704_RS09080	AT45_RS10400	DYR29_RS14910	BM143_RS22545	C1631_RS18785	NBC122_RS04795	CEY12_RS14075
1001	Core	A1704_RS12815	AT45_RS06740	DYR29_RS10585	BM143_RS05765	C1631_RS10295	NBC122_RS02220	CEY12_RS09895
1002	Core	A1704_RS08575	AT45_RS15280	DYR29_RS18630	BM143_RS15640	C1631_RS22705	NBC122_RS07065	CEY12_RS17650
1003	Core	A1704_RS19125	AT45_RS18775	DYR29_RS18790	BM143_RS21775	C1631_RS21190	NBC122_RS06460	CEY12_RS17885
1004	Core	A1704_RS21935	AT45_RS06425	DYR29_RS11055	BM143_RS06390	C1631_RS09730	NBC122_RS08560	CEY12_RS10305
1005	Core	A1704_RS07855	AT45_RS15560	DYR29_RS18335	BM143_RS15305	C1631_RS22425	NBC122_RS05810	CEY12_RS17390
1006	Core	A1704_RS24110	AT45_RS17525	DYR29_RS14530	BM143_RS19755	C1631_RS19100	NBC122_RS04375	CEY12_RS13700
1007	Core	A1704_RS10505	AT45_RS11325	DYR29_RS16210	BM143_RS17800	C1631_RS17495	NBC122_RS04305	CEY12_RS15320
1008	Core	A1704_RS20715	AT45_RS09770	DYR29_RS12070	BM143_RS15645	C1631_RS08670	NBC122_RS05710	CEY12_RS11135
1009	Core	A1704_RS08980	AT45_RS17725	DYR29_RS14815	BM143_RS22645	C1631_RS18885	NBC122_RS04890	CEY12_RS13970
1010	Core	A1704_RS04915	AT45_RS05335	DYR29_RS22325	BM143_RS09935	C1631_RS14040	NBC122_RS13050	CEY12_RS21705
1011	Core	A1704_RS02960	AT45_RS01645	DYR29_RS02410	BM143_RS12360	C1631_RS00750	NBC122_RS12090	CEY12_RS02095
1012	Core	A1704_RS14210	AT45_RS07845	DYR29_RS09220	BM143_RS04260	C1631_RS11755	NBC122_RS01505	CEY12_RS08420
1013	Core	A1704_RS22575	AT45_RS10135	DYR29_RS11700	BM143_RS07060	C1631_RS09125	NBC122_RS07335	CEY12_RS10795
1014	Accessory	A1704_RS00070,A1704_RS06040	AT45_RS01390,AT45_RS12675	-	BM143_RS13465	C1631_RS22930	NBC122_RS13420	-
1015	Core	A1704_RS18135	AT45_RS18005	DYR29_RS19660	BM143_RS07185	C1631_RS20165	NBC122_RS01610	CEY12_RS18770
1016	Core	A1704_RS04295	AT45_RS04720	DYR29_RS00200	BM143_RS10615	C1631_RS14750	NBC122_RS12340	CEY12_RS00215
1017	Core	A1704_RS02380	AT45_RS02190	DYR29_RS02915	BM143_RS11780	C1631_RS01340	NBC122_RS10660	CEY12_RS02625
1018	Core	A1704_RS19750	AT45_RS08845	DYR29_RS12955	BM143_RS16765	C1631_RS07710	NBC122_RS02925	CEY12_RS12125
1019	Core	A1704_RS05420	AT45_RS05610	DYR29_RS21835	BM143_RS09400	C1631_RS13570	NBC122_RS11060	CEY12_RS21215
1020	Accessory	A1704_RS19075	AT45_RS18825	DYR29_RS18845	BM143_RS21725	C1631_RS21075	-	CEY12_RS17955,CEY12_RS07935
1021	Core	A1704_RS23795	AT45_RS13380	DYR29_RS20540	BM143_RS08125	C1631_RS12105	NBC122_RS09615	CEY12_RS19665
1022	Core	A1704_RS21620	AT45_RS17400	DYR29_RS14395	BM143_RS19585	C1631_RS19225	NBC122_RS05170	CEY12_RS13555
1023	Core	A1704_RS10955	AT45_RS17040	DYR29_RS16665	BM143_RS17325	C1631_RS17075	NBC122_RS03940	CEY12_RS15760
1024	Core	A1704_RS21830	AT45_RS17595	DYR29_RS14595	BM143_RS19840	C1631_RS19040	NBC122_RS03980	CEY12_RS13775
1025	Core	A1704_RS08055	AT45_RS15755	DYR29_RS18120	BM143_RS15080	C1631_RS22260	NBC122_RS03330	CEY12_RS17210
1026	Core	A1704_RS17740	AT45_RS19300	DYR29_RS19965	BM143_RS07510	C1631_RS21655	NBC122_RS11330	CEY12_RS19025
1027	Core	A1704_RS10960	AT45_RS17035	DYR29_RS16670	BM143_RS17320	C1631_RS17070	NBC122_RS03945	CEY12_RS15765
1028	Core	A1704_RS18140	AT45_RS18010	DYR29_RS19655	BM143_RS07180	C1631_RS20170	NBC122_RS01615	CEY12_RS18765
1029	Core	A1704_RS20020	AT45_RS09130	DYR29_RS12680	BM143_RS16455	C1631_RS08015	NBC122_RS06295	CEY12_RS11870
1030	Core	A1704_RS06880	AT45_RS14635	DYR29_RS07150	BM143_RS02055	C1631_RS05420	NBC122_RS10665	CEY12_RS06880
1031	Core	A1704_RS01485	AT45_RS02395	DYR29_RS04005	BM143_RS11400	C1631_RS01720	NBC122_RS12930	CEY12_RS02865
1032	Core	A1704_RS05415	AT45_RS05605	DYR29_RS21840	BM143_RS09405	C1631_RS13575	NBC122_RS11065	CEY12_RS21220
1033	Core	A1704_RS15960	AT45_RS03540	DYR29_RS05835	BM143_RS00755	C1631_RS03855	NBC122_RS09165	CEY12_RS05220
1034	Core	A1704_RS04430	AT45_RS04865	DYR29_RS00065	BM143_RS10465	C1631_RS14590	NBC122_RS09020	CEY12_RS00065
1035	Core	A1704_RS17675	AT45_RS19425	DYR29_RS20035	BM143_RS07585	C1631_RS21730	NBC122_RS10005	CEY12_RS19090
1036	Core	A1704_RS06745	AT45_RS14520	DYR29_RS07290	BM143_RS02165	C1631_RS05545	NBC122_RS10075	CEY12_RS06970
1037	Core	A1704_RS21290	AT45_RS11580	DYR29_RS14055	BM143_RS19260	C1631_RS19550	NBC122_RS03675	CEY12_RS13215
1038	Core	A1704_RS21110	AT45_RS11755	DYR29_RS13865	BM143_RS19065	C1631_RS19725	NBC122_RS03605	CEY12_RS13025
1039	Core	A1704_RS19190	AT45_RS18705	DYR29_RS18725	BM143_RS21835	C1631_RS21255	NBC122_RS11605	CEY12_RS17825
1040	Core	A1704_RS23650	AT45_RS13270	DYR29_RS20710	BM143_RS08215	C1631_RS12295	NBC122_RS09320	CEY12_RS19750
1041	Core	A1704_RS15470	AT45_RS02005	DYR29_RS05365	BM143_RS00210	C1631_RS03370	NBC122_RS14195	CEY12_RS04745
1042	Core	A1704_RS12020	AT45_RS16110	DYR29_RS17685	BM143_RS14735	C1631_RS16000	NBC122_RS06035	CEY12_RS16790
1043	Core	A1704_RS20270	AT45_RS09330	DYR29_RS12480	BM143_RS16180	C1631_RS08260	NBC122_RS07285	CEY12_RS11630
1044	Core	A1704_RS19250	AT45_RS18630	DYR29_RS18670	BM143_RS21900	C1631_RS21320	NBC122_RS01325	CEY12_RS17740
1045	Core	A1704_RS12895	AT45_RS06800	DYR29_RS10500	BM143_RS05635	C1631_RS10375	NBC122_RS07515	CEY12_RS09810
1046	Core	A1704_RS12015	AT45_RS16115	DYR29_RS17680	BM143_RS14730	C1631_RS16005	NBC122_RS06030	CEY12_RS16785
1047	Core	A1704_RS02845	AT45_RS01480	DYR29_RS02510	BM143_RS12255	C1631_RS05310	NBC122_RS07435	CEY12_RS01710
1048	Core	A1704_RS20265	AT45_RS09325	DYR29_RS12485	BM143_RS16185	C1631_RS08250	NBC122_RS07280	CEY12_RS11640
1049	Core	A1704_RS17690	AT45_RS19400	DYR29_RS20020	BM143_RS07570	C1631_RS21715	NBC122_RS10000	CEY12_RS19075
1050	Core	A1704_RS21280	AT45_RS11590	DYR29_RS14045	BM143_RS19240	C1631_RS19555	NBC122_RS03670	CEY12_RS13180
1051	Core	A1704_RS19185	AT45_RS18710	DYR29_RS18730	BM143_RS21830	C1631_RS21250	NBC122_RS11600	CEY12_RS17830
1052	Core	A1704_RS21825	AT45_RS17580	DYR29_RS14590	BM143_RS19820	C1631_RS19045	NBC122_RS04405	CEY12_RS13750
1053	Core	A1704_RS18270	AT45_RS18135	DYR29_RS19545	BM143_RS20940	C1631_RS20295	NBC122_RS10565	CEY12_RS18655
1054	Accessory	A1704_RS17805	-	DYR29_RS19900	BM143_RS07445	C1631_RS21590,C1631_RS12315	NBC122_RS08180	CEY12_RS18955
1055	Core	A1704_RS09540	AT45_RS10480	DYR29_RS15250	BM143_RS22200	C1631_RS18450	NBC122_RS04520	CEY12_RS14475
1056	Core	A1704_RS17925	AT45_RS19175	DYR29_RS19805	BM143_RS07345	C1631_RS21515	NBC122_RS00420	CEY12_RS18885
1057	Core	A1704_RS15465	AT45_RS02010	DYR29_RS05360	BM143_RS00205	C1631_RS03365	NBC122_RS14190	CEY12_RS04740
1058	Core	A1704_RS12830	AT45_RS06755	DYR29_RS10565	BM143_RS05750	C1631_RS10310	NBC122_RS02165	CEY12_RS09880
1059	Core	A1704_RS02715	AT45_RS02910	DYR29_RS02640	BM143_RS12095	C1631_RS01010	NBC122_RS11950	CEY12_RS02330
1060	Core	A1704_RS09530	AT45_RS10470	DYR29_RS15240	BM143_RS22210	C1631_RS18460	NBC122_RS04510	CEY12_RS14465
1061	Core	A1704_RS04150	AT45_RS04580	DYR29_RS00355	BM143_RS20050	C1631_RS14950	NBC122_RS10035	CEY12_RS00360
1062	Accessory	A1704_RS07980	AT45_RS15660	DYR29_RS18200	BM143_RS15180	C1631_RS04695	-	CEY12_RS17285,CEY12_RS06580
1063	Core	A1704_RS19770	AT45_RS08860	DYR29_RS12935	BM143_RS16745	C1631_RS23970	NBC122_RS02910	CEY12_RS12110
1064	Core	A1704_RS19210	AT45_RS18675	DYR29_RS18705	BM143_RS21860	C1631_RS21280	NBC122_RS01310	CEY12_RS17805
1065	Core	A1704_RS12195	AT45_RS15940	DYR29_RS17875	BM143_RS14890	C1631_RS15850	NBC122_RS02655	CEY12_RS16970
1066	Core	A1704_RS07765	AT45_RS15490	DYR29_RS18420	BM143_RS15390	C1631_RS22505	NBC122_RS06075	CEY12_RS17470
1067	Core	A1704_RS11995	AT45_RS16135	DYR29_RS17655	BM143_RS14705	C1631_RS16030	NBC122_RS06005	CEY12_RS16760
1068	Core	A1704_RS22380	AT45_RS06200	DYR29_RS11450	BM143_RS06770	C1631_RS09300	NBC122_RS07400	CEY12_RS10605
1069	Core	A1704_RS23160	AT45_RS07945	DYR29_RS21215	BM143_RS08590	C1631_RS12805	NBC122_RS08450	CEY12_RS20225
1070	Core	A1704_RS11180	AT45_RS16820	DYR29_RS16875	BM143_RS13805	C1631_RS16855	NBC122_RS05595	CEY12_RS15970
1071	Core	A1704_RS19260	AT45_RS18620	DYR29_RS18660	BM143_RS21910	C1631_RS21335	NBC122_RS01315	CEY12_RS17725
1072	Core	A1704_RS11990	AT45_RS16140	DYR29_RS17650	BM143_RS14700	C1631_RS16035	NBC122_RS06000	CEY12_RS16755
1073	Core	A1704_RS19085	AT45_RS18815	DYR29_RS18835	BM143_RS21735	C1631_RS21150	NBC122_RS07475	CEY12_RS17940
1074	Core	A1704_RS12890	AT45_RS06795	DYR29_RS10505	BM143_RS05640	C1631_RS10370	NBC122_RS07520	CEY12_RS09815
1075	Core	A1704_RS09535	AT45_RS10475	DYR29_RS15245	BM143_RS22205	C1631_RS18455	NBC122_RS04515	CEY12_RS14470
1076	Core	A1704_RS04155	AT45_RS04590	DYR29_RS00350	BM143_RS20035	C1631_RS14935	NBC122_RS10030	CEY12_RS00350
1077	Core	A1704_RS09845	AT45_RS10785	DYR29_RS15555	BM143_RS18625	C1631_RS18120	NBC122_RS04280	CEY12_RS14785
1078	Core	A1704_RS19765	AT45_RS08855	DYR29_RS12940	BM143_RS16750	C1631_RS07725	NBC122_RS02915	CEY12_RS12115
1079	Core	A1704_RS23585	AT45_RS13210	DYR29_RS20765	BM143_RS04155	C1631_RS12375	NBC122_RS14050	CEY12_RS19825
1080	Core	A1704_RS15690	AT45_RS03300	DYR29_RS05570	BM143_RS00485	C1631_RS03595	NBC122_RS12975	CEY12_RS04985
1081	Core	A1704_RS18150	AT45_RS18020	DYR29_RS19645	BM143_RS07170	C1631_RS20180	NBC122_RS01625	CEY12_RS18755
1082	Core	A1704_RS12095	AT45_RS16045	DYR29_RS17770	BM143_RS14820	C1631_RS15950	NBC122_RS02750	CEY12_RS16865
1083	Core	A1704_RS19830	AT45_RS08920	DYR29_RS12875	BM143_RS16685	C1631_RS07795	NBC122_RS03375	CEY12_RS12055
1084	Core	A1704_RS14685	AT45_RS13740	DYR29_RS08805	BM143_RS03650	C1631_RS07035	NBC122_RS11375	CEY12_RS07995
1085	Core	A1704_RS21580	AT45_RS17345	DYR29_RS14355	BM143_RS19545	C1631_RS19265	NBC122_RS05130	CEY12_RS13515
1086	Core	A1704_RS10070	AT45_RS10955	DYR29_RS15800	BM143_RS18355	C1631_RS17900	NBC122_RS03790	CEY12_RS14980
1087	Core	A1704_RS22385	AT45_RS06195	DYR29_RS11455	BM143_RS06775	C1631_RS09295	NBC122_RS07395	CEY12_RS10610
1088	Core	A1704_RS04980	AT45_RS14750	DYR29_RS22250	BM143_RS09790	C1631_RS13950	NBC122_RS02755	CEY12_RS21550
1089	Core	A1704_RS08030	AT45_RS15730	DYR29_RS18145	BM143_RS15130	C1631_RS22285	NBC122_RS03300	CEY12_RS17235
1090	Core	A1704_RS21585	AT45_RS17350	DYR29_RS14360	BM143_RS19550	C1631_RS19260	NBC122_RS05135	CEY12_RS13520
1091	Core	A1704_RS10065	AT45_RS10950	DYR29_RS15795	BM143_RS18360	C1631_RS17905	NBC122_RS03795	CEY12_RS14975
1092	Core	A1704_RS17945	AT45_RS17930	DYR29_RS19785	BM143_RS07325	C1631_RS21485	NBC122_RS00450	CEY12_RS18865
1093	Core	A1704_RS01460	AT45_RS02420	DYR29_RS04030	BM143_RS11390	C1631_RS01745	NBC122_RS12900	CEY12_RS02890
1094	Core	A1704_RS15685	AT45_RS03295	DYR29_RS05565	BM143_RS00480	C1631_RS03590	NBC122_RS12970	CEY12_RS04980
1095	Core	A1704_RS02795	AT45_RS01780	DYR29_RS02555	BM143_RS12200	C1631_RS00925	NBC122_RS11895	CEY12_RS02240
1096	Core	A1704_RS13060	AT45_RS06965	DYR29_RS10330	BM143_RS05445	C1631_RS10570	NBC122_RS02350	CEY12_RS09565
1097	Core	A1704_RS21435	AT45_RS11445	DYR29_RS14200	BM143_RS19400	C1631_RS19415	NBC122_RS03775	CEY12_RS13340
1098	Core	A1704_RS21330	AT45_RS11545	DYR29_RS14095	BM143_RS19290	C1631_RS19515	NBC122_RS03705	CEY12_RS13245
1099	Core	A1704_RS02305	AT45_RS02255	DYR29_RS02995	BM143_RS11705	C1631_RS01405	NBC122_RS11705	CEY12_RS02690
1100	Core	A1704_RS08555	AT45_RS15300	DYR29_RS18605	BM143_RS15615	C1631_RS22680	NBC122_RS07115	CEY12_RS17630
1101	Core	A1704_RS15345	AT45_RS03000	DYR29_RS05235	BM143_RS00085	C1631_RS03250	NBC122_RS11775	CEY12_RS04620
1102	Core	A1704_RS20750	AT45_RS12100	DYR29_RS13480	BM143_RS18660	C1631_RS20100	NBC122_RS03390	CEY12_RS12670
1103	Core	A1704_RS21950	AT45_RS06410	DYR29_RS11070	BM143_RS06410	C1631_RS09715	NBC122_RS08545	CEY12_RS10320
1104	Core	A1704_RS19885	AT45_RS08995	DYR29_RS12825	BM143_RS16625	C1631_RS07845	NBC122_RS11875	CEY12_RS12005
1105	Core	A1704_RS17765	AT45_RS19270	DYR29_RS19940	BM143_RS07485	C1631_RS21630	NBC122_RS08215	CEY12_RS18995
1106	Core	A1704_RS19110	AT45_RS18790	DYR29_RS18810	BM143_RS21760	C1631_RS21175	NBC122_RS06445	CEY12_RS17915
1107	Core	A1704_RS10440	AT45_RS11265	DYR29_RS16150	BM143_RS17865	C1631_RS17555	NBC122_RS03875	CEY12_RS15260
1108	Core	A1704_RS10550	AT45_RS17285	DYR29_RS16265	BM143_RS17740	C1631_RS17450	NBC122_RS04120	CEY12_RS15370
1109	Core	A1704_RS23470	AT45_RS13120	DYR29_RS20885	BM143_RS08300	C1631_RS12505	NBC122_RS13950	CEY12_RS19950
1110	Core	A1704_RS22775	AT45_RS09900	DYR29_RS11900	BM143_RS23155	C1631_RS08940	NBC122_RS08580	CEY12_RS10960
1111	Core	A1704_RS15770	AT45_RS03385	DYR29_RS05655	BM143_RS00575	C1631_RS03685	NBC122_RS10155	CEY12_RS05055
1112	Core	A1704_RS19045	AT45_RS18855	DYR29_RS18870	BM143_RS21700	C1631_RS21050	NBC122_RS07040	CEY12_RS17980
1113	Core	A1704_RS17440	AT45_RS19575	DYR29_RS20265	BM143_RS07820	C1631_RS21985	NBC122_RS01950	CEY12_RS19345
1114	Core	A1704_RS19890	AT45_RS09000	DYR29_RS12820	BM143_RS16620	C1631_RS07850	NBC122_RS11870	CEY12_RS12000
1115	Core	A1704_RS17760	AT45_RS19275	DYR29_RS19945	BM143_RS07490	C1631_RS21635	NBC122_RS08210	CEY12_RS19000
1116	Core	A1704_RS19105	AT45_RS18795	DYR29_RS18815	BM143_RS21755	C1631_RS21170	NBC122_RS06440	CEY12_RS17920
1117	Core	A1704_RS10435	AT45_RS11260	DYR29_RS16145	BM143_RS17870	C1631_RS17560	NBC122_RS03870	CEY12_RS15255
1118	Core	A1704_RS15710	AT45_RS03320	DYR29_RS05590	BM143_RS00505	C1631_RS03615	NBC122_RS12995	CEY12_RS05005
1119	Core	A1704_RS10060	AT45_RS10945	DYR29_RS15790	BM143_RS18365	C1631_RS17910	NBC122_RS03800	CEY12_RS14970
1120	Core	A1704_RS19425	AT45_RS08530	DYR29_RS13260	BM143_RS17070	C1631_RS07425	NBC122_RS06230	CEY12_RS12420
1121	Core	A1704_RS10545	AT45_RS17290	DYR29_RS16260	BM143_RS17745	C1631_RS24390	NBC122_RS04125	CEY12_RS15365
1122	Core	A1704_RS22770	AT45_RS09905	DYR29_RS11895	BM143_RS23160	C1631_RS08945	NBC122_RS08585	CEY12_RS10955
1123	Core	A1704_RS15775	AT45_RS03390	DYR29_RS05660	BM143_RS00580	C1631_RS03695	NBC122_RS10150	CEY12_RS05060
1124	Core	A1704_RS20395	AT45_RS09400	DYR29_RS12355	BM143_RS16060	C1631_RS08385	NBC122_RS07045	CEY12_RS11475
1125	Core	A1704_RS19155	AT45_RS18745	DYR29_RS18760	BM143_RS21805	C1631_RS21220	NBC122_RS06485	CEY12_RS17855
1126	Core	A1704_RS17445	AT45_RS19570	DYR29_RS20260	BM143_RS07815	C1631_RS21980	NBC122_RS01955	CEY12_RS19340
1127	Core	A1704_RS21430	AT45_RS11450	DYR29_RS14195	BM143_RS19395	C1631_RS19420	NBC122_RS03770	CEY12_RS13335
1128	Core	A1704_RS21325	AT45_RS11550	DYR29_RS14090	BM143_RS19285	C1631_RS19520	NBC122_RS03700	CEY12_RS13240
1129	Core	A1704_RS16330	AT45_RS03810	DYR29_RS06205	BM143_RS01190	C1631_RS04285	NBC122_RS11700	CEY12_RS05565
1130	Core	A1704_RS08550	AT45_RS15305	DYR29_RS18600	BM143_RS15610	C1631_RS22675	NBC122_RS07110	CEY12_RS17625
1131	Core	A1704_RS15350	AT45_RS03005	DYR29_RS05240	BM143_RS00090	C1631_RS03255	NBC122_RS11770	CEY12_RS04625
1132	Core	A1704_RS07465	AT45_RS13930	DYR29_RS08270	BM143_RS02880	C1631_RS06630	NBC122_RS11395	CEY12_RS07350
1133	Core	A1704_RS20930	AT45_RS11915	DYR29_RS13660	BM143_RS18845	C1631_RS19910	NBC122_RS10200	CEY12_RS12840
1134	Core	A1704_RS04705	AT45_RS05120	DYR29_RS22535	BM143_RS10145	C1631_RS14280	NBC122_RS10270	CEY12_RS21915
1135	Core	A1704_RS16340	AT45_RS03820	DYR29_RS06215	BM143_RS01200	C1631_RS04295	NBC122_RS11690	CEY12_RS05575
1136	Core	A1704_RS20755	AT45_RS12095	DYR29_RS13485	BM143_RS18665	C1631_RS20095	NBC122_RS03395	CEY12_RS12675
1137	Core	A1704_RS19170	AT45_RS18725	DYR29_RS18745	BM143_RS21820	C1631_RS21235	NBC122_RS09815	CEY12_RS17840
1138	Core	A1704_RS18905	AT45_RS19000	DYR29_RS19005	BM143_RS21555	C1631_RS20905	NBC122_RS00585	CEY12_RS18105
1139	Core	A1704_RS07995	AT45_RS15695	DYR29_RS18180	BM143_RS15165	C1631_RS22320	NBC122_RS03260	CEY12_RS17270
1140	Core	A1704_RS18225	AT45_RS18105	DYR29_RS19570	BM143_RS20900	C1631_RS20255	NBC122_RS00210	CEY12_RS18680
1141	Core	A1704_RS19915	AT45_RS09015	DYR29_RS12795	BM143_RS16590	C1631_RS07875	NBC122_RS06090	CEY12_RS11975
1142	Core	A1704_RS11085	AT45_RS16920	DYR29_RS16775	BM143_RS13715	C1631_RS16955	NBC122_RS05505	CEY12_RS15870
1143	Core	A1704_RS11155	AT45_RS16845	DYR29_RS16850	BM143_RS13785	C1631_RS16885	NBC122_RS05575	CEY12_RS15945
1144	Accessory	A1704_RS20595,A1704_RS14895,A1704_RS22885	-	-	-	C1631_RS02580,C1631_RS06320	NBC122_RS13810,NBC122_RS13805	-
1145	Core	A1704_RS10355	AT45_RS11170	DYR29_RS16055	BM143_RS17985	C1631_RS17650	NBC122_RS05055	CEY12_RS15165
1146	Core	A1704_RS16085	AT45_RS03630	DYR29_RS05980	BM143_RS00915	C1631_RS04055	NBC122_RS11265	CEY12_RS05355
1147	Core	A1704_RS11420	AT45_RS16610	DYR29_RS17110	BM143_RS14100	C1631_RS16610	NBC122_RS01715	CEY12_RS16180
1148	Core	A1704_RS18900	AT45_RS19005	DYR29_RS19010	BM143_RS21550	C1631_RS20900	NBC122_RS00580	CEY12_RS18110
1149	Core	A1704_RS08000	AT45_RS15700	DYR29_RS18175	BM143_RS15160	C1631_RS22315	NBC122_RS03265	CEY12_RS17265
1150	Core	A1704_RS19055	AT45_RS18845	DYR29_RS18860	BM143_RS21710	C1631_RS21060	NBC122_RS07490	CEY12_RS17970
1151	Core	A1704_RS23920	AT45_RS19865	DYR29_RS12775	BM143_RS16575	C1631_RS07905	NBC122_RS06095	CEY12_RS11970
1152	Core	A1704_RS11080	AT45_RS16925	DYR29_RS16770	BM143_RS13710	C1631_RS16960	NBC122_RS05500	CEY12_RS15865
1153	Core	A1704_RS11150	AT45_RS16850	DYR29_RS16845	BM143_RS13780	C1631_RS16890	NBC122_RS05570	CEY12_RS15940
1154	Core	A1704_RS11110	AT45_RS16895	DYR29_RS16800	BM143_RS13740	C1631_RS16930	NBC122_RS05535	CEY12_RS15895
1155	Core	A1704_RS12200	AT45_RS15935	DYR29_RS17880	BM143_RS14895	C1631_RS15845	NBC122_RS02650	CEY12_RS16975
1156	Core	A1704_RS19375	AT45_RS08455	DYR29_RS13310	BM143_RS17135	C1631_RS07360	NBC122_RS06335	CEY12_RS12485
1157	Core	A1704_RS16015	AT45_RS03580	DYR29_RS05905	BM143_RS00835	C1631_RS03930	NBC122_RS10090	CEY12_RS05270
1158	Core	A1704_RS08525	AT45_RS15330	DYR29_RS18575	BM143_RS15585	C1631_RS22650	NBC122_RS06760	CEY12_RS17600
1159	Core	A1704_RS09510	AT45_RS10450	DYR29_RS15220	BM143_RS22230	C1631_RS18480	NBC122_RS04490	CEY12_RS14445
1160	Core	A1704_RS16335	AT45_RS03815	DYR29_RS06210	BM143_RS01195	C1631_RS04290	NBC122_RS11695	CEY12_RS05570
1161	Core	A1704_RS06765	AT45_RS14535	DYR29_RS07270	BM143_RS02150	C1631_RS05525	NBC122_RS10095	CEY12_RS06955
1162	Core	A1704_RS21315	AT45_RS11560	DYR29_RS14080	BM143_RS19280	C1631_RS19525	NBC122_RS03695	CEY12_RS13235
1163	Core	A1704_RS02170	AT45_RS02360	DYR29_RS03120	BM143_RS11580	C1631_RS01555	NBC122_RS05410	CEY12_RS02815
1164	Core	A1704_RS18210	AT45_RS18090	DYR29_RS19585	BM143_RS20880	C1631_RS20240	NBC122_RS00220	CEY12_RS18695
1165	Accessory	A1704_RS07645,A1704_RS17995,A1704_RS03835	AT45_RS01265,AT45_RS12855	-	-	-	NBC122_RS13720	CEY12_RS09275
1166	Core	A1704_RS13005	AT45_RS06930	DYR29_RS10385	BM143_RS05500	C1631_RS10510	NBC122_RS01720	CEY12_RS09625
1167	Core	A1704_RS11105	AT45_RS16900	DYR29_RS16795	BM143_RS13735	C1631_RS16935	NBC122_RS05530	CEY12_RS15890
1168	Core	A1704_RS21395	AT45_RS11485	DYR29_RS14160	BM143_RS19360	C1631_RS19455	NBC122_RS03735	CEY12_RS13300
1169	Core	A1704_RS02275	AT45_RS02285	DYR29_RS03025	BM143_RS11675	C1631_RS01435	NBC122_RS11735	CEY12_RS02720
1170	Core	A1704_RS08560	AT45_RS15295	DYR29_RS18615	BM143_RS15620	C1631_RS22690	NBC122_RS07120	CEY12_RS17635
1171	Core	A1704_RS05670	AT45_RS05810	DYR29_RS21605	BM143_RS09140	C1631_RS13330	NBC122_RS10480	CEY12_RS20985
1172	Core	A1704_RS10465	AT45_RS11290	DYR29_RS16175	BM143_RS17835	C1631_RS17530	NBC122_RS04040	CEY12_RS15285
1173	Core	A1704_RS19980	AT45_RS09090	DYR29_RS12720	BM143_RS16505	C1631_RS07965	NBC122_RS06155	CEY12_RS11910
1174	Core	A1704_RS01445	AT45_RS02435	DYR29_RS04045	BM143_RS11375	C1631_RS01760	NBC122_RS12885	CEY12_RS02905
1175	Core	A1704_RS10555	AT45_RS17280	DYR29_RS16270	BM143_RS17735	C1631_RS17445	NBC122_RS04115	CEY12_RS15375
1176	Core	A1704_RS10240	AT45_RS07620	DYR29_RS15950	BM143_RS18115	C1631_RS17740	NBC122_RS02560	CEY12_RS15075
1177	Core	A1704_RS05205	AT45_RS05555	DYR29_RS22070	BM143_RS09640	C1631_RS13780	NBC122_RS12785	CEY12_RS21415
1178	Core	A1704_RS18360	AT45_RS18215	DYR29_RS19455	BM143_RS21035	C1631_RS20390	NBC122_RS08220	CEY12_RS18560
1179	Core	A1704_RS20005	AT45_RS09120	DYR29_RS12695	BM143_RS16470	C1631_RS08000	NBC122_RS06275	CEY12_RS11885
1180	Core	A1704_RS19470	AT45_RS08580	DYR29_RS13210	BM143_RS17015	C1631_RS07465	NBC122_RS06205	CEY12_RS12380
1181	Core	A1704_RS02935	AT45_RS01670	DYR29_RS02435	BM143_RS12330	C1631_RS00775	NBC122_RS11830	CEY12_RS02120
1182	Core	A1704_RS17770	AT45_RS19265	DYR29_RS19935	BM143_RS07480	C1631_RS21625	NBC122_RS08225	CEY12_RS18990
1183	Core	A1704_RS05135	AT45_RS05550	DYR29_RS22095	BM143_RS09645	C1631_RS13785	NBC122_RS12780	CEY12_RS21425
1184	Core	A1704_RS20000	AT45_RS09115	DYR29_RS12700	BM143_RS16475	C1631_RS07995	NBC122_RS06270	CEY12_RS11890
1185	Core	A1704_RS21390	AT45_RS11500	DYR29_RS14155	BM143_RS19350	C1631_RS19460	NBC122_RS03730	CEY12_RS13295
1186	Accessory	A1704_RS09155	-	DYR29_RS14985,DYR29_RS00765	BM143_RS22470	C1631_RS18710	NBC122_RS12845	CEY12_RS14150
1187	Core	A1704_RS02280	AT45_RS02280	DYR29_RS03020	BM143_RS11680	C1631_RS01430	NBC122_RS11730	CEY12_RS02715
1188	Core	A1704_RS08565	AT45_RS15290	DYR29_RS18620	BM143_RS15625	C1631_RS22695	NBC122_RS07125	CEY12_RS17640
1189	Core	A1704_RS05665	AT45_RS05805	DYR29_RS21610	BM143_RS09145	C1631_RS13335	NBC122_RS10485	CEY12_RS20990
1190	Core	A1704_RS10470	AT45_RS11295	DYR29_RS16180	BM143_RS17830	C1631_RS17525	NBC122_RS04045	CEY12_RS15290
1191	Core	A1704_RS09985	AT45_RS10900	DYR29_RS15710	BM143_RS18495	C1631_RS17990	NBC122_RS04395	CEY12_RS14910
1192	Core	A1704_RS08895	AT45_RS17640	DYR29_RS14675	BM143_RS22750	C1631_RS18990	NBC122_RS04700	CEY12_RS13820
1193	Core	A1704_RS09680	AT45_RS10630	DYR29_RS15395	BM143_RS22060	C1631_RS18275	NBC122_RS04770	CEY12_RS14615
1194	Core	A1704_RS06620	AT45_RS14465	DYR29_RS07380	BM143_RS02270	C1631_RS05645	NBC122_RS11125	CEY12_RS07070
1195	Core	A1704_RS13090	AT45_RS07000	DYR29_RS10295	BM143_RS05415	C1631_RS10600	NBC122_RS01595	CEY12_RS09535
1196	Core	A1704_RS14480	AT45_RS13645	DYR29_RS08995	BM143_RS03915	C1631_RS07230	NBC122_RS12070	CEY12_RS08205
1197	Core	A1704_RS09075	AT45_RS10405	DYR29_RS14905	BM143_RS22550	C1631_RS18790	NBC122_RS04800	CEY12_RS14070
1198	Core	A1704_RS09000	AT45_RS17745	DYR29_RS14835	BM143_RS22625	C1631_RS18865	NBC122_RS04870	CEY12_RS13990
1199	Core	A1704_RS19545	AT45_RS08670	DYR29_RS13135	BM143_RS16930	C1631_RS07550	NBC122_RS06680	CEY12_RS12295
1200	Core	A1704_RS14475	AT45_RS13640	DYR29_RS09000	BM143_RS03920	C1631_RS07235	NBC122_RS12075	CEY12_RS08210
1201	Core	A1704_RS08995	AT45_RS17740	DYR29_RS14830	BM143_RS22630	C1631_RS18870	NBC122_RS04875	CEY12_RS13985
1202	Core	A1704_RS19540	AT45_RS08665	DYR29_RS13140	BM143_RS16935	C1631_RS07545	NBC122_RS06685	CEY12_RS12300
1203	Core	A1704_RS09990	AT45_RS10905	DYR29_RS15715	BM143_RS18490	C1631_RS17985	NBC122_RS04390	CEY12_RS14915
1204	Core	A1704_RS09875	AT45_RS10825	DYR29_RS15590	BM143_RS18590	C1631_RS18090	NBC122_RS04705	CEY12_RS14815
1205	Core	A1704_RS09685	AT45_RS10635	DYR29_RS15400	BM143_RS22055	C1631_RS18270	NBC122_RS04775	CEY12_RS14620
1206	Core	A1704_RS09860	AT45_RS10805	DYR29_RS15570	BM143_RS18610	C1631_RS18105	NBC122_RS04265	CEY12_RS14800
1207	Core	A1704_RS13485	AT45_RS07260	DYR29_RS09880	BM143_RS04990	C1631_RS11055	NBC122_RS06970	CEY12_RS09000
1208	Core	A1704_RS05900	AT45_RS08370	DYR29_RS21365	BM143_RS08870	C1631_RS13080	NBC122_RS09130	CEY12_RS20840
1209	Core	A1704_RS11195	AT45_RS16805	DYR29_RS16890	BM143_RS13820	C1631_RS16835	NBC122_RS05620	CEY12_RS15985
1210	Core	A1704_RS04795	AT45_RS05205	DYR29_RS22440	BM143_RS10055	C1631_RS14170	NBC122_RS10345	CEY12_RS21830
1211	Core	A1704_RS14140	AT45_RS07790	DYR29_RS09270	BM143_RS04305	C1631_RS11715	NBC122_RS01135	CEY12_RS08465
1212	Core	A1704_RS15670	AT45_RS03275	DYR29_RS05550	BM143_RS00460	C1631_RS03575	NBC122_RS10930	CEY12_RS04960
1213	Core	A1704_RS05930	AT45_RS08345	DYR29_RS21325	BM143_RS08845	C1631_RS13050	NBC122_RS10380	CEY12_RS20815
1214	Core	A1704_RS01245	AT45_RS03125	DYR29_RS04220	BM143_RS11210	C1631_RS02015	NBC122_RS13135	CEY12_RS03070
1215	Core	A1704_RS04790	AT45_RS05200	DYR29_RS22445	BM143_RS10060	C1631_RS14175	NBC122_RS10340	CEY12_RS21835
1216	Core	A1704_RS14135	AT45_RS07770	DYR29_RS09275	BM143_RS04325	C1631_RS11700	NBC122_RS01130	CEY12_RS08470
1217	Core	A1704_RS15665	AT45_RS03270	DYR29_RS05545	BM143_RS00455	C1631_RS03570	NBC122_RS10935	CEY12_RS04955
1218	Core	A1704_RS05935	AT45_RS08340	DYR29_RS21320	BM143_RS08840	C1631_RS13045	NBC122_RS10385	CEY12_RS20810
1219	Core	A1704_RS01240	AT45_RS03120	DYR29_RS04225	BM143_RS11200	C1631_RS02020	NBC122_RS13130	CEY12_RS03075
1220	Core	A1704_RS09865	AT45_RS10810	DYR29_RS15575	BM143_RS18605	C1631_RS18100	NBC122_RS04260	CEY12_RS14805
1221	Core	A1704_RS13695	AT45_RS07420	DYR29_RS09695	BM143_RS04755	C1631_RS11240	NBC122_RS06975	CEY12_RS08875
1222	Core	A1704_RS11200	AT45_RS16800	DYR29_RS16895	BM143_RS13825	C1631_RS16830	NBC122_RS05625	CEY12_RS15990
1223	Core	A1704_RS18295	AT45_RS18160	DYR29_RS19520	BM143_RS20970	C1631_RS20325	NBC122_RS10545	CEY12_RS18630
1224	Core	A1704_RS05905	AT45_RS08365	DYR29_RS21360	BM143_RS08865	C1631_RS13075	NBC122_RS09135	CEY12_RS20835
1225	Core	A1704_RS11190	AT45_RS16810	DYR29_RS16885	BM143_RS13815	C1631_RS16840	NBC122_RS05615	CEY12_RS15980
1226	Core	A1704_RS15455	AT45_RS03095	DYR29_RS05350	BM143_RS00195	C1631_RS03355	NBC122_RS12295	CEY12_RS04730
1227	Core	A1704_RS17020	AT45_RS14865	DYR29_RS06855	BM143_RS01740	C1631_RS05100	NBC122_RS00755	CEY12_RS06615
1228	Core	A1704_RS22350	AT45_RS06255	DYR29_RS11425	BM143_RS06740	C1631_RS09330	NBC122_RS06560	CEY12_RS10580
1229	Core	A1704_RS13535	AT45_RS07320	DYR29_RS09845	BM143_RS04865	C1631_RS11085	NBC122_RS01255	CEY12_RS08930
1230	Core	A1704_RS21490	AT45_RS11375	DYR29_RS14260	BM143_RS19460	C1631_RS19350	NBC122_RS04695	CEY12_RS13435
1231	Core	A1704_RS21020	AT45_RS11835	DYR29_RS13770	BM143_RS18950	C1631_RS19820	NBC122_RS03490	CEY12_RS12935
1232	Core	A1704_RS20235	AT45_RS09310	DYR29_RS12515	BM143_RS16215	C1631_RS08220	NBC122_RS07265	CEY12_RS11655
1233	Core	A1704_RS14325	AT45_RS12190	DYR29_RS09105	BM143_RS04055	C1631_RS11865	NBC122_RS01105	CEY12_RS08310
1234	Core	A1704_RS13785	AT45_RS07500	DYR29_RS09610	BM143_RS04655	C1631_RS11330	NBC122_RS01175	CEY12_RS08785
1235	Core	A1704_RS14400	AT45_RS12130	DYR29_RS09040	BM143_RS03955	C1631_RS11925	NBC122_RS09250	CEY12_RS08245
1236	Core	A1704_RS15830	AT45_RS03415	DYR29_RS05715	BM143_RS00625	C1631_RS03740	NBC122_RS13175	CEY12_RS05105
1237	Core	A1704_RS04960	AT45_RS14770	DYR29_RS22285	BM143_RS09815	C1631_RS13985	NBC122_RS13105	CEY12_RS21580
1238	Core	A1704_RS17640	AT45_RS19465	DYR29_RS20070	BM143_RS07635	C1631_RS21780	NBC122_RS02020	CEY12_RS19145
1239	Core	A1704_RS02340	AT45_RS02225	DYR29_RS02965	BM143_RS11735	C1631_RS01375	NBC122_RS10900	CEY12_RS02660
1240	Core	A1704_RS09750	AT45_RS10690	DYR29_RS15465	BM143_RS21990	C1631_RS18210	NBC122_RS04690	CEY12_RS14685
1241	Core	A1704_RS12240	AT45_RS15895	DYR29_RS17920	BM143_RS14935	C1631_RS15805	NBC122_RS02455	CEY12_RS17015
1242	Core	A1704_RS21025	AT45_RS11830	DYR29_RS13775	BM143_RS18955	C1631_RS19815	NBC122_RS03495	CEY12_RS12940
1243	Core	A1704_RS20230	AT45_RS09305	DYR29_RS12520	BM143_RS16220	C1631_RS08215	NBC122_RS07260	CEY12_RS11660
1244	Core	A1704_RS18315	AT45_RS18180	DYR29_RS19500	BM143_RS20990	C1631_RS20345	NBC122_RS01100	CEY12_RS18605
1245	Core	A1704_RS14410	AT45_RS13610	DYR29_RS09030	BM143_RS03950	C1631_RS11930	NBC122_RS09255	CEY12_RS08240
1246	Core	A1704_RS13795	AT45_RS07520	DYR29_RS09600	BM143_RS04635	C1631_RS11340	NBC122_RS01170	CEY12_RS08770
1247	Core	A1704_RS15825	AT45_RS03410	DYR29_RS05710	BM143_RS00620	C1631_RS03735	NBC122_RS13170	CEY12_RS05100
1248	Core	A1704_RS15615	AT45_RS03230	DYR29_RS05500	BM143_RS00405	C1631_RS03510	NBC122_RS10975	CEY12_RS04910
1249	Core	A1704_RS19380	AT45_RS08460	DYR29_RS13305	BM143_RS17130	C1631_RS07365	NBC122_RS06340	CEY12_RS12480
1250	Core	A1704_RS15445	AT45_RS03090	DYR29_RS05340	BM143_RS00185	C1631_RS03345	NBC122_RS12290	CEY12_RS04715
1251	Core	A1704_RS04195	AT45_RS04615	DYR29_RS00310	BM143_RS19990	C1631_RS14870	NBC122_RS08915	CEY12_RS00320
1252	Core	A1704_RS04355	AT45_RS04785	DYR29_RS00145	BM143_RS10540	C1631_RS14690	NBC122_RS09105	CEY12_RS00155
1253	Core	A1704_RS05445	AT45_RS05625	DYR29_RS21820	BM143_RS09375	C1631_RS13545	NBC122_RS11045	CEY12_RS21190
1254	Core	A1704_RS02585	AT45_RS02805	DYR29_RS02755	BM143_RS11980	C1631_RS01125	NBC122_RS10645	CEY12_RS02425
1255	Core	A1704_RS11015	AT45_RS17000	DYR29_RS16715	BM143_RS17265	C1631_RS17035	NBC122_RS05450	CEY12_RS15815
1256	Core	A1704_RS23765	AT45_RS13355	DYR29_RS20565	BM143_RS08135	C1631_RS12130	NBC122_RS11080	CEY12_RS19690
1257	Core	A1704_RS21650	AT45_RS17425	DYR29_RS14425	BM143_RS19620	C1631_RS19195	NBC122_RS07870	CEY12_RS13585
1258	Core	A1704_RS06905	AT45_RS14650	DYR29_RS07120	BM143_RS02035	C1631_RS05390	NBC122_RS10680	CEY12_RS06865
1259	Core	A1704_RS11480	AT45_RS16520	DYR29_RS17175	BM143_RS14185	C1631_RS16550	NBC122_RS03080	CEY12_RS16245
1260	Core	A1704_RS09805	AT45_RS10740	DYR29_RS15520	BM143_RS21935	C1631_RS18155	NBC122_RS04730	CEY12_RS14750
1261	Core	A1704_RS10980	AT45_RS17015	DYR29_RS16690	BM143_RS17300	C1631_RS17050	NBC122_RS03965	CEY12_RS15785
1262	Core	A1704_RS23805	AT45_RS13385	DYR29_RS20530	BM143_RS08115	C1631_RS12095	NBC122_RS12030	CEY12_RS19655
1263	Core	A1704_RS16810	AT45_RS14975	DYR29_RS06650	BM143_RS01535	C1631_RS04920	NBC122_RS00160	CEY12_RS06385
1264	Core	A1704_RS16615	AT45_RS03980	DYR29_RS06395	BM143_RS01490	C1631_RS04670	NBC122_RS00915	CEY12_RS05880
1265	Core	A1704_RS14040	AT45_RS07685	DYR29_RS09380	BM143_RS04430	C1631_RS11600	NBC122_RS08750	CEY12_RS08580
1266	Core	A1704_RS09045	AT45_RS17790	DYR29_RS14875	BM143_RS22580	C1631_RS18820	NBC122_RS04830	CEY12_RS14040
1267	Core	A1704_RS06615	AT45_RS14460	DYR29_RS07385	BM143_RS02275	C1631_RS05650	NBC122_RS11110	CEY12_RS07075
1268	Core	A1704_RS22390	AT45_RS06190	DYR29_RS11460	BM143_RS06780	C1631_RS09290	NBC122_RS07390	CEY12_RS10615
1269	Core	A1704_RS16610	AT45_RS03975	DYR29_RS06390	BM143_RS01485	C1631_RS04665	NBC122_RS00910	CEY12_RS05875
1270	Core	A1704_RS05450	AT45_RS05630	DYR29_RS21815	BM143_RS09370	C1631_RS13540	NBC122_RS11040	CEY12_RS21185
1271	Core	A1704_RS11475	AT45_RS16525	DYR29_RS17170	BM143_RS14180	C1631_RS16555	NBC122_RS03085	CEY12_RS16240
1272	Core	A1704_RS09810	AT45_RS10745	DYR29_RS15525	BM143_RS21930	C1631_RS18150	NBC122_RS04735	CEY12_RS14755
1273	Core	A1704_RS20275	AT45_RS09335	DYR29_RS12475	BM143_RS16175	C1631_RS08265	NBC122_RS07290	CEY12_RS11625
1274	Core	A1704_RS20935	AT45_RS11910	DYR29_RS13665	BM143_RS18850	C1631_RS19905	NBC122_RS03465	CEY12_RS12845
1275	Core	A1704_RS18865	AT45_RS19045	DYR29_RS19060	BM143_RS21515	C1631_RS20860	NBC122_RS00535	CEY12_RS18150
1276	Core	A1704_RS23550	AT45_RS13185	DYR29_RS20800	BM143_RS04120	C1631_RS12420	NBC122_RS14010	CEY12_RS19860
1277	Core	A1704_RS17920	AT45_RS19180	DYR29_RS19810	BM143_RS07350	C1631_RS21520	NBC122_RS00415	CEY12_RS18890
1278	Core	A1704_RS21685	AT45_RS17465	DYR29_RS14465	BM143_RS19685	C1631_RS19165	NBC122_RS05225	CEY12_RS13620
1279	Core	A1704_RS17795	AT45_RS19240	DYR29_RS19910	BM143_RS07455	C1631_RS21600	NBC122_RS08190	CEY12_RS18965
1280	Core	A1704_RS15400	AT45_RS03055	DYR29_RS05300	BM143_RS00140	C1631_RS03315	NBC122_RS12260	CEY12_RS04675
1281	Accessory	A1704_RS17505	-	DYR29_RS20205	BM143_RS07750	C1631_RS21920,C1631_RS12160	-	CEY12_RS19270,CEY12_RS00725
1282	Core	A1704_RS14695	AT45_RS13775	DYR29_RS08795	BM143_RS03630	C1631_RS07020	NBC122_RS14185	CEY12_RS07980
1283	Core	A1704_RS15410	AT45_RS03060	DYR29_RS05310	BM143_RS00150	C1631_RS03320	NBC122_RS12265	CEY12_RS04685
1284	Core	A1704_RS11645	AT45_RS16420	DYR29_RS17340	BM143_RS14385	C1631_RS16365	NBC122_RS02715	CEY12_RS16435
1285	Core	A1704_RS23695	AT45_RS09175	DYR29_RS20675	BM143_RS12595	C1631_RS12195	NBC122_RS07295	CEY12_RS21700
1286	Core	A1704_RS20805	AT45_RS12035	DYR29_RS13540	BM143_RS18720	C1631_RS20045	NBC122_RS03460	CEY12_RS12725
1287	Core	A1704_RS15245	AT45_RS02145	DYR29_RS05130	BM143_RS23590	C1631_RS02685	NBC122_RS11460	CEY12_RS04535
1288	Core	A1704_RS18860	AT45_RS19050	DYR29_RS19065	BM143_RS21510	C1631_RS20855	NBC122_RS00530	CEY12_RS18155
1289	Core	A1704_RS21680	AT45_RS17460	DYR29_RS14460	BM143_RS19675	C1631_RS19170	NBC122_RS05220	CEY12_RS13610
1290	Core	A1704_RS12440	AT45_RS06535	DYR29_RS10945	BM143_RS06285	C1631_RS09860	NBC122_RS08640	CEY12_RS10205
1291	Core	A1704_RS21855	AT45_RS17620	DYR29_RS14620	BM143_RS19865	C1631_RS19015	NBC122_RS04005	CEY12_RS13800
1292	Core	A1704_RS05745	AT45_RS05835	DYR29_RS21525	BM143_RS09065	C1631_RS13270	NBC122_RS10470	CEY12_RS20945
1293	Core	A1704_RS05100	AT45_RS05515	DYR29_RS22130	BM143_RS09705	C1631_RS13835	NBC122_RS09355	CEY12_RS21470
1294	Core	A1704_RS01300	AT45_RS02545	DYR29_RS04175	BM143_RS11265	C1631_RS01965	NBC122_RS12805	CEY12_RS03020
1295	Core	A1704_RS21840	AT45_RS17605	DYR29_RS14605	BM143_RS19850	C1631_RS19030	NBC122_RS03990	CEY12_RS13785
1296	Core	A1704_RS01435	AT45_RS02445	DYR29_RS04055	BM143_RS11365	C1631_RS01770	NBC122_RS12875	CEY12_RS02915
1297	Core	A1704_RS05620	AT45_RS05760	DYR29_RS21645	BM143_RS09200	C1631_RS13380	NBC122_RS10525	CEY12_RS21050
1298	Core	A1704_RS22290	AT45_RS06300	DYR29_RS11365	BM143_RS06680	C1631_RS09400	NBC122_RS06510	CEY12_RS10520
1299	Core	A1704_RS03910	AT45_RS04455	DYR29_RS00540	BM143_RS20285	C1631_RS15205	NBC122_RS12705	CEY12_RS00580
1300	Core	A1704_RS20015	AT45_RS09125	DYR29_RS12685	BM143_RS16460	C1631_RS08010	NBC122_RS06285	CEY12_RS11875
1301	Core	A1704_RS22645	AT45_RS10055	DYR29_RS11775	BM143_RS07130	C1631_RS09055	NBC122_RS01350	CEY12_RS10865
1302	Core	A1704_RS20385	AT45_RS09410	DYR29_RS12365	BM143_RS16070	C1631_RS08375	NBC122_RS06430	CEY12_RS11485
1303	Core	A1704_RS19420	AT45_RS08520	DYR29_RS13265	BM143_RS17080	C1631_RS07415	NBC122_RS06245	CEY12_RS12435
1304	Core	A1704_RS13265	AT45_RS07155	DYR29_RS10100	BM143_RS05175	C1631_RS10815	NBC122_RS07030	CEY12_RS09325
1305	Core	A1704_RS22295	AT45_RS06295	DYR29_RS11370	BM143_RS06685	C1631_RS09395	NBC122_RS06515	CEY12_RS10525
1306	Core	A1704_RS03905	AT45_RS04450	DYR29_RS00545	BM143_RS20300	C1631_RS15210	NBC122_RS12700	CEY12_RS00585
1307	Core	A1704_RS05110	AT45_RS05525	DYR29_RS22120	BM143_RS09690	C1631_RS13820	NBC122_RS12770	CEY12_RS21455
1308	Core	A1704_RS20390	AT45_RS09405	DYR29_RS12360	BM143_RS16065	C1631_RS08380	NBC122_RS06435	CEY12_RS11480
1309	Core	A1704_RS10495	AT45_RS11320	DYR29_RS16205	BM143_RS17805	C1631_RS17500	NBC122_RS04070	CEY12_RS15315
1310	Core	A1704_RS05675	AT45_RS05815	DYR29_RS21600	BM143_RS09135	C1631_RS13325	NBC122_RS10475	CEY12_RS20980
1311	Core	A1704_RS15875	AT45_RS03465	DYR29_RS05755	BM143_RS00680	C1631_RS03785	NBC122_RS09350	CEY12_RS05145
1312	Core	A1704_RS21845	AT45_RS17610	DYR29_RS14610	BM143_RS19855	C1631_RS19025	NBC122_RS03995	CEY12_RS13790
1313	Core	A1704_RS01295	AT45_RS02550	DYR29_RS04180	BM143_RS11260	C1631_RS01970	NBC122_RS12800	CEY12_RS03025
1314	Core	A1704_RS09575	AT45_RS10525	DYR29_RS15285	BM143_RS22155	C1631_RS18415	NBC122_RS04555	CEY12_RS14510
1315	Core	A1704_RS05625	AT45_RS05765	DYR29_RS21640	BM143_RS09195	C1631_RS13375	NBC122_RS10520	CEY12_RS21045
1316	Core	A1704_RS10460	AT45_RS11285	DYR29_RS16170	BM143_RS17840	C1631_RS17535	NBC122_RS04035	CEY12_RS15280
1317	Core	A1704_RS05640	AT45_RS05785	DYR29_RS21630	BM143_RS09180	C1631_RS13365	NBC122_RS10510	CEY12_RS21025
1318	Core	A1704_RS15335	AT45_RS02990	DYR29_RS05225	BM143_RS00075	C1631_RS03240	NBC122_RS11785	CEY12_RS04610
1319	Core	A1704_RS21400	AT45_RS11480	DYR29_RS14165	BM143_RS19365	C1631_RS19450	NBC122_RS03740	CEY12_RS13305
1320	Core	A1704_RS02270	AT45_RS02290	DYR29_RS03030	BM143_RS11670	C1631_RS01440	NBC122_RS11740	CEY12_RS02725
1321	Core	A1704_RS19135	AT45_RS18765	DYR29_RS18780	BM143_RS21785	C1631_RS21200	NBC122_RS06470	CEY12_RS17875
1322	Core	A1704_RS13715	AT45_RS07435	DYR29_RS09680	BM143_RS04740	C1631_RS11255	NBC122_RS07000	CEY12_RS08860
1323	Core	A1704_RS10445	AT45_RS11270	DYR29_RS16155	BM143_RS17860	C1631_RS17550	NBC122_RS03880	CEY12_RS15265
1324	Core	A1704_RS23930	AT45_RS19850	DYR29_RS11375	BM143_RS06690	C1631_RS09390	NBC122_RS06520	CEY12_RS10530
1325	Core	A1704_RS21775	AT45_RS17535	DYR29_RS14540	BM143_RS19765	C1631_RS19090	NBC122_RS04365	CEY12_RS13710
1326	Core	A1704_RS22790	AT45_RS09890	DYR29_RS11915	BM143_RS23140	C1631_RS08935	NBC122_RS08575	CEY12_RS10970
1327	Core	A1704_RS15200	AT45_RS02775	DYR29_RS05090	BM143_RS23360	C1631_RS02620	NBC122_RS11845	CEY12_RS04475
1328	Core	A1704_RS19140	AT45_RS18760	DYR29_RS18775	BM143_RS21790	C1631_RS21205	NBC122_RS06475	CEY12_RS17870
1329	Core	A1704_RS10450	AT45_RS11275	DYR29_RS16160	BM143_RS17855	C1631_RS17545	NBC122_RS04030	CEY12_RS15270
1330	Core	A1704_RS05630	AT45_RS05770	DYR29_RS21635	BM143_RS09190	C1631_RS13370	NBC122_RS10515	CEY12_RS21040
1331	Core	A1704_RS21440	AT45_RS11440	DYR29_RS14205	BM143_RS19405	C1631_RS19410	NBC122_RS03780	CEY12_RS13345
1332	Core	A1704_RS14005	AT45_RS07660	DYR29_RS09400	BM143_RS04460	C1631_RS11575	NBC122_RS01565	CEY12_RS08610
1333	Core	A1704_RS04725	AT45_RS05155	DYR29_RS22510	BM143_RS10130	C1631_RS14235	NBC122_RS10280	CEY12_RS21895
1334	Core	A1704_RS02255	AT45_RS02295	DYR29_RS03040	BM143_RS11665	C1631_RS01445	NBC122_RS11745	CEY12_RS02730
1335	Core	A1704_RS01350	AT45_RS02495	DYR29_RS04125	BM143_RS11315	C1631_RS01910	NBC122_RS12830	CEY12_RS02965
1336	Core	A1704_RS18850	AT45_RS19060	DYR29_RS19075	BM143_RS21500	C1631_RS20845	NBC122_RS00505	CEY12_RS18165
1337	Core	A1704_RS18895	AT45_RS19010	DYR29_RS19015	BM143_RS21545	C1631_RS20895	NBC122_RS00575	CEY12_RS18115
1338	Core	A1704_RS11115	AT45_RS16890	DYR29_RS16805	BM143_RS13745	C1631_RS16925	NBC122_RS05540	CEY12_RS15900
1339	Core	A1704_RS00425	AT45_RS02715	DYR29_RS06545	BM143_RS08725	C1631_RS02455	NBC122_RS00050	CEY12_RS17765
1340	Core	A1704_RS11670	AT45_RS16405	DYR29_RS17355	BM143_RS14400	C1631_RS16350	NBC122_RS02725	CEY12_RS16450
1341	Core	A1704_RS09830	AT45_RS10765	DYR29_RS15545	BM143_RS18640	C1631_RS18130	NBC122_RS04295	CEY12_RS14775
1342	Core	A1704_RS17935	AT45_RS19165	DYR29_RS19795	BM143_RS07335	C1631_RS21505	NBC122_RS00425	CEY12_RS18875
1343	Core	A1704_RS21675	AT45_RS17455	DYR29_RS14455	BM143_RS19665	C1631_RS19175	NBC122_RS05215	CEY12_RS13605
1344	Core	A1704_RS18845	AT45_RS19065	DYR29_RS19080	BM143_RS21495	C1631_RS20840	NBC122_RS00500	CEY12_RS18170
1345	Core	A1704_RS18890	AT45_RS19015	DYR29_RS19020	BM143_RS21540	C1631_RS20890	NBC122_RS00570	CEY12_RS18120
1346	Core	A1704_RS04020	AT45_RS04495	DYR29_RS00475	BM143_RS20185	C1631_RS15075	NBC122_RS00055	CEY12_RS00490
1347	Core	A1704_RS11175	AT45_RS16825	DYR29_RS16870	BM143_RS13800	C1631_RS16860	NBC122_RS05580	CEY12_RS15965
1348	Core	A1704_RS16195	AT45_RS03735	DYR29_RS06085	BM143_RS01065	C1631_RS04170	NBC122_RS11665	CEY12_RS05470
1349	Core	A1704_RS21820	AT45_RS17575	DYR29_RS14585	BM143_RS19815	C1631_RS19050	NBC122_RS04415	CEY12_RS13745
1350	Core	A1704_RS16140	AT45_RS03675	DYR29_RS06030	BM143_RS01005	C1631_RS04115	NBC122_RS10065	CEY12_RS05420
1351	Core	A1704_RS15985	AT45_RS03560	DYR29_RS05865	BM143_RS00810	C1631_RS03900	NBC122_RS09145	CEY12_RS05245
1352	Core	A1704_RS21275	AT45_RS11595	DYR29_RS14040	BM143_RS19235	C1631_RS19560	NBC122_RS03665	CEY12_RS13175
1353	Core	A1704_RS20335	AT45_RS09455	DYR29_RS12415	BM143_RS16135	C1631_RS08320	NBC122_RS06370	CEY12_RS11550
1354	Core	A1704_RS18935	AT45_RS18970	DYR29_RS18975	BM143_RS21585	C1631_RS20935	NBC122_RS00615	CEY12_RS18075
1355	Core	A1704_RS15495	AT45_RS01990	DYR29_RS05390	BM143_RS00230	C1631_RS03395	NBC122_RS09180	CEY12_RS04765
1356	Core	A1704_RS20680	AT45_RS09715	DYR29_RS12100	BM143_RS15735	C1631_RS08640	NBC122_RS05755	CEY12_RS11180
1357	Core	A1704_RS14145	AT45_RS07795	DYR29_RS09265	BM143_RS04300	C1631_RS11720	NBC122_RS01140	CEY12_RS08460
1358	Core	A1704_RS01250	AT45_RS03130	DYR29_RS04215	BM143_RS11215	C1631_RS02010	NBC122_RS13140	CEY12_RS03065
1359	Core	A1704_RS22710	AT45_RS09985	DYR29_RS11840	BM143_RS23215	C1631_RS09000	NBC122_RS05855	CEY12_RS10925
1360	Core	A1704_RS15610	AT45_RS03225	DYR29_RS05495	BM143_RS00400	C1631_RS03505	NBC122_RS10980	CEY12_RS04905
1361	Core	A1704_RS04770	AT45_RS05185	DYR29_RS22465	BM143_RS10085	C1631_RS14190	NBC122_RS10330	CEY12_RS21855
1362	Core	A1704_RS14150	AT45_RS07800	DYR29_RS09260	BM143_RS04295	C1631_RS11725	NBC122_RS01145	CEY12_RS08455
1363	Core	A1704_RS15660	AT45_RS03265	DYR29_RS05540	BM143_RS00450	C1631_RS03565	NBC122_RS10940	CEY12_RS04950
1364	Core	A1704_RS01255	AT45_RS03135	DYR29_RS04210	BM143_RS11220	C1631_RS02005	NBC122_RS13145	CEY12_RS03060
1365	Core	A1704_RS15835	AT45_RS03420	DYR29_RS05720	BM143_RS00630	C1631_RS03745	NBC122_RS13180	CEY12_RS05110
1366	Core	A1704_RS15605	AT45_RS03220	DYR29_RS05490	BM143_RS00390	C1631_RS03500	NBC122_RS10985	CEY12_RS04900
1367	Core	A1704_RS04775	AT45_RS05190	DYR29_RS22460	BM143_RS10080	C1631_RS14185	NBC122_RS10335	CEY12_RS21850
1368	Core	A1704_RS16150	AT45_RS03690	DYR29_RS06040	BM143_RS01020	C1631_RS04125	NBC122_RS10060	CEY12_RS05430
1369	Core	A1704_RS19660	AT45_RS08765	DYR29_RS13040	BM143_RS16830	C1631_RS07620	NBC122_RS06585	CEY12_RS12200
1370	Core	A1704_RS15990	AT45_RS03565	DYR29_RS05870	BM143_RS00815	C1631_RS03905	NBC122_RS09140	CEY12_RS05250
1371	Core	A1704_RS22690	AT45_RS10010	DYR29_RS11820	BM143_RS23230	C1631_RS09015	NBC122_RS13010	CEY12_RS10910
1372	Core	A1704_RS18930	AT45_RS18975	DYR29_RS18980	BM143_RS21580	C1631_RS20930	NBC122_RS00610	CEY12_RS18080
1373	Core	A1704_RS07845	AT45_RS15555	DYR29_RS18340	BM143_RS15310	C1631_RS22430	NBC122_RS06305	CEY12_RS17400
1374	Core	A1704_RS09390	AT45_RS17905	DYR29_RS15095	BM143_RS22355	C1631_RS18595	NBC122_RS04465	CEY12_RS14315
1375	Core	A1704_RS05410	AT45_RS05600	DYR29_RS21845	BM143_RS09410	C1631_RS13580	NBC122_RS11070	CEY12_RS21225
1376	Core	A1704_RS15580	AT45_RS03180	DYR29_RS05465	BM143_RS00350	C1631_RS03475	NBC122_RS11000	CEY12_RS04865
1377	Core	A1704_RS11720	AT45_RS16370	DYR29_RS17390	BM143_RS14435	C1631_RS16315	NBC122_RS02595	CEY12_RS16485
1378	Core	A1704_RS06895	AT45_RS14640	DYR29_RS07130	BM143_RS02045	C1631_RS05400	NBC122_RS10670	CEY12_RS06875
1379	Core	A1704_RS03065	AT45_RS01520	DYR29_RS02295	BM143_RS12465	C1631_RS00640	NBC122_RS12125	CEY12_RS01990
1380	Core	A1704_RS15555	AT45_RS03150	DYR29_RS05435	BM143_RS00315	C1631_RS03445	NBC122_RS10600	CEY12_RS04830
1381	Core	A1704_RS08075	AT45_RS15770	DYR29_RS18100	BM143_RS15055	C1631_RS22240	NBC122_RS02995	CEY12_RS17185
1382	Core	A1704_RS11905	AT45_RS16225	DYR29_RS17565	BM143_RS14615	C1631_RS16120	NBC122_RS05915	CEY12_RS16670
1383	Core	A1704_RS19385	AT45_RS08465	DYR29_RS13300	BM143_RS17125	C1631_RS07370	NBC122_RS14355	CEY12_RS12475
1384	Core	A1704_RS23575	AT45_RS13200	DYR29_RS20775	BM143_RS04145	C1631_RS12385	NBC122_RS14045	CEY12_RS19835
1385	Core	A1704_RS11900	AT45_RS16230	DYR29_RS17560	BM143_RS14610	C1631_RS16125	NBC122_RS05910	CEY12_RS16665
1386	Core	A1704_RS12405	AT45_RS06500	DYR29_RS10975	BM143_RS06315	C1631_RS09830	NBC122_RS08615	CEY12_RS10235
1387	Core	A1704_RS04530	AT45_RS20345	DYR29_RS22710	BM143_RS10365	C1631_RS14485	NBC122_RS00325	CEY12_RS22130
1388	Accessory	A1704_RS07050,A1704_RS05180	-	DYR29_RS07595	BM143_RS15805	C1631_RS24295	NBC122_RS12540	CEY12_RS01240
1389	Core	A1704_RS21100	AT45_RS11765	DYR29_RS13855	BM143_RS19055	C1631_RS19735	NBC122_RS03550	CEY12_RS13015
1390	Core	A1704_RS09895	AT45_RS10845	DYR29_RS15610	BM143_RS18570	C1631_RS18070	NBC122_RS04990	CEY12_RS14835
1391	Core	A1704_RS07405	AT45_RS13960	DYR29_RS08205	BM143_RS02835	C1631_RS06570	NBC122_RS11550	CEY12_RS07295
1392	Core	A1704_RS15575	AT45_RS03170	DYR29_RS05455	BM143_RS00340	C1631_RS03465	NBC122_RS11005	CEY12_RS04855
1393	Core	A1704_RS11725	AT45_RS16365	DYR29_RS17395	BM143_RS14440	C1631_RS16310	NBC122_RS02590	CEY12_RS16490
1394	Core	A1704_RS06900	AT45_RS14645	DYR29_RS07125	BM143_RS02040	C1631_RS05395	NBC122_RS10675	CEY12_RS06870
1395	Core	A1704_RS03060	AT45_RS01525	DYR29_RS02300	BM143_RS12460	C1631_RS00645	NBC122_RS12120	CEY12_RS01995
1396	Core	A1704_RS15545	AT45_RS03145	DYR29_RS05430	BM143_RS00310	C1631_RS03440	NBC122_RS10605	CEY12_RS04825
1397	Core	A1704_RS09770	AT45_RS10710	DYR29_RS15485	BM143_RS21970	C1631_RS18190	NBC122_RS04745	CEY12_RS14705
1398	Core	A1704_RS05460	AT45_RS05645	DYR29_RS21805	BM143_RS09360	C1631_RS13530	NBC122_RS11030	CEY12_RS21175
1399	Core	A1704_RS09100	AT45_RS10385	DYR29_RS14930	BM143_RS22525	C1631_RS18765	NBC122_RS04780	CEY12_RS14095
1400	Core	A1704_RS15680	AT45_RS03290	DYR29_RS05560	BM143_RS00475	C1631_RS03585	NBC122_RS12965	CEY12_RS04975
1401	Core	A1704_RS09025	AT45_RS17775	DYR29_RS14860	BM143_RS22595	C1631_RS18835	NBC122_RS04845	CEY12_RS14020
1402	Core	A1704_RS02425	AT45_RS01825	DYR29_RS03350	BM143_RS20520	C1631_RS04785	NBC122_RS07995	CEY12_RS01095
1403	Core	A1704_RS04335	AT45_RS04770	DYR29_RS00160	BM143_RS10565	C1631_RS14710	NBC122_RS12080	CEY12_RS00175
1404	Core	A1704_RS12415	AT45_RS06510	DYR29_RS10965	BM143_RS06305	C1631_RS09840	NBC122_RS08625	CEY12_RS10225
1405	Core	A1704_RS08990	AT45_RS17735	DYR29_RS14825	BM143_RS22635	C1631_RS18875	NBC122_RS04880	CEY12_RS13980
1406	Core	A1704_RS19645	AT45_RS08750	DYR29_RS13055	BM143_RS16845	C1631_RS07605	NBC122_RS06600	CEY12_RS12215
1407	Core	A1704_RS11910	AT45_RS16220	DYR29_RS17570	BM143_RS14620	C1631_RS16115	NBC122_RS05920	CEY12_RS16675
1408	Core	A1704_RS09030	AT45_RS17780	DYR29_RS14865	BM143_RS22590	C1631_RS18830	NBC122_RS04840	CEY12_RS14025
1409	Core	A1704_RS02950	AT45_RS01655	DYR29_RS02420	BM143_RS12345	C1631_RS00760	NBC122_RS12085	CEY12_RS02105
1410	Core	A1704_RS19850	AT45_RS08965	DYR29_RS12860	BM143_RS16660	C1631_RS07805	NBC122_RS03360	CEY12_RS12040
1411	Core	A1704_RS12410	AT45_RS06505	DYR29_RS10970	BM143_RS06310	C1631_RS09835	NBC122_RS08620	CEY12_RS10230
1412	Core	A1704_RS08985	AT45_RS17730	DYR29_RS14820	BM143_RS22640	C1631_RS18880	NBC122_RS04885	CEY12_RS13975
1413	Core	A1704_RS19640	AT45_RS08745	DYR29_RS13060	BM143_RS16850	C1631_RS07600	NBC122_RS06605	CEY12_RS12220
1414	Core	A1704_RS11915	AT45_RS16215	DYR29_RS17575	BM143_RS14625	C1631_RS16110	NBC122_RS05925	CEY12_RS16680
1415	Core	A1704_RS03055	AT45_RS01530	DYR29_RS02310	BM143_RS12450	C1631_RS00650	NBC122_RS12115	CEY12_RS02000
1416	Core	A1704_RS09775	AT45_RS10715	DYR29_RS15490	BM143_RS21965	C1631_RS18185	NBC122_RS04740	CEY12_RS14710
1417	Core	A1704_RS09095	AT45_RS10390	DYR29_RS14925	BM143_RS22530	C1631_RS18770	NBC122_RS04785	CEY12_RS14090
1418	Core	A1704_RS15675	AT45_RS03285	DYR29_RS05555	BM143_RS00470	C1631_RS03580	NBC122_RS12960	CEY12_RS04970
1419	Accessory	A1704_RS20505	-	DYR29_RS12245	BM143_RS15930	C1631_RS08500	NBC122_RS10635	CEY12_RS11320,CEY12_RS21630
1420	Core	A1704_RS13375	AT45_RS07200	DYR29_RS10020	BM143_RS05105	C1631_RS10905	NBC122_RS06945	CEY12_RS09140
1421	Core	A1704_RS02345	AT45_RS02220	DYR29_RS02960	BM143_RS11740	C1631_RS01370	NBC122_RS10895	CEY12_RS02655
1422	Core	A1704_RS18940	AT45_RS18965	DYR29_RS18970	BM143_RS21590	C1631_RS20940	NBC122_RS00620	CEY12_RS18070
1423	Core	A1704_RS07805	AT45_RS15525	DYR29_RS18375	BM143_RS15340	C1631_RS22465	NBC122_RS06330	CEY12_RS17430
1424	Core	A1704_RS13700	AT45_RS07425	DYR29_RS09690	BM143_RS04750	C1631_RS11245	NBC122_RS06980	CEY12_RS08870
1425	Core	A1704_RS14290	AT45_RS07935	DYR29_RS09140	BM143_RS04185	C1631_RS11830	NBC122_RS01450	CEY12_RS08345
1426	Core	A1704_RS12755	AT45_RS06690	DYR29_RS10650	BM143_RS05910	C1631_RS10180	NBC122_RS02255	CEY12_RS09955
1427	Core	A1704_RS07785	AT45_RS15500	DYR29_RS18400	BM143_RS15375	C1631_RS22495	NBC122_RS06065	CEY12_RS17455
1428	Core	A1704_RS04420	AT45_RS04855	DYR29_RS00075	BM143_RS10470	C1631_RS14595	NBC122_RS09025	CEY12_RS00070
1429	Accessory	A1704_RS13465	AT45_RS07250	DYR29_RS09895	BM143_RS05010	C1631_RS11040,C1631_RS00225	-	CEY12_RS09015
1430	Core	A1704_RS19090	AT45_RS18810	DYR29_RS18830	BM143_RS21740	C1631_RS21155	NBC122_RS07460	CEY12_RS17935
1431	Core	A1704_RS08025	AT45_RS15725	DYR29_RS18150	BM143_RS15135	C1631_RS22290	NBC122_RS03295	CEY12_RS17240
1432	Core	A1704_RS12870	AT45_RS06785	DYR29_RS10525	BM143_RS05685	C1631_RS10350	NBC122_RS02205	CEY12_RS09835
1433	Core	A1704_RS12760	AT45_RS06695	DYR29_RS10645	BM143_RS05905	C1631_RS10185	NBC122_RS02250	CEY12_RS09950
1434	Core	A1704_RS05925	AT45_RS08350	DYR29_RS21330	BM143_RS08850	C1631_RS13055	NBC122_RS10375	CEY12_RS20820
1435	Core	A1704_RS15750	AT45_RS03370	DYR29_RS05635	BM143_RS00540	C1631_RS03660	NBC122_RS13025	CEY12_RS05035
1436	Core	A1704_RS12835	AT45_RS06760	DYR29_RS10555	BM143_RS05715	C1631_RS10320	NBC122_RS02170	CEY12_RS09865
1437	Core	A1704_RS18945	AT45_RS18960	DYR29_RS18965	BM143_RS21595	C1631_RS20945	NBC122_RS00625	CEY12_RS18065
1438	Core	A1704_RS13705	AT45_RS07430	DYR29_RS09685	BM143_RS04745	C1631_RS24365	NBC122_RS06985	CEY12_RS08865
1439	Core	A1704_RS16010	AT45_RS03575	DYR29_RS05900	BM143_RS00830	C1631_RS03925	NBC122_RS11270	CEY12_RS05265
1440	Core	A1704_RS16120	AT45_RS03665	DYR29_RS06015	BM143_RS00970	C1631_RS04090	NBC122_RS11200	CEY12_RS05405
1441	Core	A1704_RS06945	AT45_RS05500	DYR29_RS07090	BM143_RS02005	C1631_RS05355	NBC122_RS10700	CEY12_RS06835
1442	Core	A1704_RS12520	AT45_RS06610	DYR29_RS10870	BM143_RS06185	C1631_RS09950	NBC122_RS08710	CEY12_RS10135
1443	Core	A1704_RS11440	AT45_RS16590	DYR29_RS17130	BM143_RS14120	C1631_RS16590	NBC122_RS03150	CEY12_RS16200
1444	Core	A1704_RS06650	AT45_RS14475	DYR29_RS07350	BM143_RS02240	C1631_RS05605	NBC122_RS11155	CEY12_RS07040
1445	Core	A1704_RS12525	AT45_RS06615	DYR29_RS10865	BM143_RS06180	C1631_RS09955	NBC122_RS08715	CEY12_RS10130
1446	Core	A1704_RS11435	AT45_RS16595	DYR29_RS17125	BM143_RS14115	C1631_RS16595	NBC122_RS03155	CEY12_RS16195
1447	Core	A1704_RS08475	AT45_RS15370	DYR29_RS18520	BM143_RS15515	C1631_RS22610	NBC122_RS06735	CEY12_RS17555
1448	Core	A1704_RS22600	AT45_RS10105	DYR29_RS11725	BM143_RS07085	C1631_RS09100	NBC122_RS08815	CEY12_RS10820
1449	Core	A1704_RS08005	AT45_RS15705	DYR29_RS18170	BM143_RS15155	C1631_RS22310	NBC122_RS03275	CEY12_RS17260
1450	Core	A1704_RS11130	AT45_RS16870	DYR29_RS16825	BM143_RS13760	C1631_RS16910	NBC122_RS05560	CEY12_RS15915
1451	Core	A1704_RS15355	AT45_RS03010	DYR29_RS05245	BM143_RS00095	C1631_RS03260	NBC122_RS11765	CEY12_RS04630
1452	Core	A1704_RS19675	AT45_RS08780	DYR29_RS13025	BM143_RS16815	C1631_RS07635	NBC122_RS06695	CEY12_RS12185
1453	Core	A1704_RS14030	AT45_RS07675	DYR29_RS09390	BM143_RS04440	C1631_RS11590	NBC122_RS01545	CEY12_RS08590
1454	Core	A1704_RS19015	AT45_RS18870	DYR29_RS18900	BM143_RS21670	C1631_RS21020	NBC122_RS00715	CEY12_RS18000
1455	Core	A1704_RS13870	AT45_RS07590	DYR29_RS09520	BM143_RS04540	C1631_RS11420	NBC122_RS01580	CEY12_RS08695
1456	Core	A1704_RS12800	AT45_RS06725	DYR29_RS10600	BM143_RS05780	C1631_RS10280	NBC122_RS02530	CEY12_RS09910
1457	Core	A1704_RS10430	AT45_RS11255	DYR29_RS16140	BM143_RS17875	C1631_RS17565	NBC122_RS03865	CEY12_RS15250
1458	Core	A1704_RS19895	AT45_RS09005	DYR29_RS12815	BM143_RS16615	C1631_RS07855	NBC122_RS11865	CEY12_RS11995
1459	Core	A1704_RS02970	AT45_RS01635	DYR29_RS02400	BM143_RS12365	C1631_RS00740	NBC122_RS09210	CEY12_RS02085
1460	Accessory	A1704_RS21790	AT45_RS17555	DYR29_RS14555	BM143_RS19785	-	NBC122_RS04345,NBC122_RS08480	CEY12_RS13725
1461	Core	A1704_RS12300	AT45_RS15830	DYR29_RS17980	BM143_RS14990	C1631_RS15750	NBC122_RS02410	CEY12_RS17070
1462	Core	A1704_RS21755	AT45_RS17520	DYR29_RS14525	BM143_RS19750	C1631_RS19105	NBC122_RS04380	CEY12_RS13695
1463	Core	A1704_RS04210	AT45_RS04640	DYR29_RS00295	BM143_RS19965	C1631_RS14855	NBC122_RS00815	CEY12_RS00305
1464	Core	A1704_RS12795	AT45_RS06720	DYR29_RS10610	BM143_RS05790	C1631_RS10275	NBC122_RS02535	CEY12_RS09915
1465	Core	A1704_RS10425	AT45_RS11250	DYR29_RS16135	BM143_RS17880	C1631_RS17570	NBC122_RS03860	CEY12_RS15245
1466	Core	A1704_RS12295	AT45_RS15840	DYR29_RS17975	BM143_RS14985	C1631_RS15755	NBC122_RS02415	CEY12_RS17065
1467	Core	A1704_RS15890	AT45_RS03480	DYR29_RS05770	BM143_RS00695	C1631_RS03800	NBC122_RS09580	CEY12_RS05160
1468	Core	A1704_RS09995	AT45_RS10910	DYR29_RS15720	BM143_RS18485	C1631_RS17980	NBC122_RS04385	CEY12_RS14920
1469	Core	A1704_RS04205	AT45_RS04630	DYR29_RS00300	BM143_RS19975	C1631_RS14860	NBC122_RS00810	CEY12_RS00310
1470	Core	A1704_RS21420	AT45_RS11460	DYR29_RS14185	BM143_RS19385	C1631_RS19430	NBC122_RS03760	CEY12_RS13325
1471	Core	A1704_RS20445	AT45_RS09460	DYR29_RS12310	BM143_RS15980	C1631_RS08440	NBC122_RS01540	CEY12_RS11395
1472	Core	A1704_RS08510	AT45_RS15335	DYR29_RS18570	BM143_RS15580	C1631_RS22645	NBC122_RS13585	CEY12_RS17595
1473	Core	A1704_RS04840	AT45_RS05250	DYR29_RS22395	BM143_RS10010	C1631_RS14125	NBC122_RS10355	CEY12_RS21775
1474	Core	A1704_RS22625	AT45_RS10075	DYR29_RS11755	BM143_RS07110	C1631_RS09075	NBC122_RS01585	CEY12_RS10845
1475	Core	A1704_RS04200	AT45_RS04620	DYR29_RS00305	BM143_RS19985	C1631_RS14865	NBC122_RS07975	CEY12_RS00315
1476	Core	A1704_RS15855	AT45_RS03445	DYR29_RS05740	BM143_RS00655	C1631_RS03765	NBC122_RS13220	CEY12_RS05130
1477	Core	A1704_RS13600	AT45_RS07270	DYR29_RS09795	BM143_RS04940	C1631_RS11150	NBC122_RS01220	CEY12_RS08995
1478	Core	A1704_RS06935	AT45_RS05505	DYR29_RS07095	BM143_RS02010	C1631_RS05360	NBC122_RS10695	CEY12_RS06840
1479	Core	A1704_RS11800	AT45_RS16325	DYR29_RS17465	BM143_RS14505	C1631_RS16230	NBC122_RS02570	CEY12_RS16575
1480	Core	A1704_RS13150	AT45_RS07055	DYR29_RS10220	BM143_RS05325	C1631_RS10675	NBC122_RS02500	CEY12_RS09445
1481	Core	A1704_RS11465	AT45_RS16535	DYR29_RS17160	BM143_RS14170	C1631_RS16565	NBC122_RS03095	CEY12_RS16230
1482	Core	A1704_RS06600	AT45_RS14445	DYR29_RS07400	BM143_RS02295	C1631_RS05670	NBC122_RS11095	CEY12_RS07100
1483	Core	A1704_RS12275	AT45_RS20425	DYR29_RS17955	BM143_RS14970	C1631_RS15775	NBC122_RS02425	CEY12_RS17050
1484	Core	A1704_RS22170	AT45_RS06350	DYR29_RS11250	BM143_RS06545	C1631_RS09515	NBC122_RS09225	CEY12_RS10445
1485	Core	A1704_RS09320	AT45_RS10330	DYR29_RS15030	BM143_RS22410	C1631_RS18665	NBC122_RS04970	CEY12_RS14250
1486	Core	A1704_RS11750	AT45_RS16350	DYR29_RS17410	BM143_RS14470	C1631_RS16280	NBC122_RS02575	CEY12_RS16520
1487	Core	A1704_RS13145	AT45_RS07050	DYR29_RS10225	BM143_RS05330	C1631_RS10670	NBC122_RS02505	CEY12_RS09450
1488	Core	A1704_RS12285	AT45_RS15850	DYR29_RS17965	BM143_RS14980	C1631_RS15765	NBC122_RS02420	CEY12_RS17060
1489	Core	A1704_RS06595	AT45_RS14440	DYR29_RS07405	BM143_RS02300	C1631_RS05675	NBC122_RS11090	CEY12_RS07105
1490	Core	A1704_RS09325	AT45_RS10335	DYR29_RS15035	BM143_RS22405	C1631_RS18660	NBC122_RS04975	CEY12_RS14255
1491	Core	A1704_RS19020	AT45_RS18865	DYR29_RS18895	BM143_RS21675	C1631_RS21025	NBC122_RS00725	CEY12_RS17995
1492	Core	A1704_RS22570	AT45_RS10140	DYR29_RS11695	BM143_RS07055	C1631_RS09130	NBC122_RS07340	CEY12_RS10790
1493	Core	A1704_RS15860	AT45_RS03450	DYR29_RS05745	BM143_RS00660	C1631_RS03770	NBC122_RS13225	CEY12_RS05135
1494	Core	A1704_RS13590	AT45_RS07280	DYR29_RS09800	BM143_RS04930	C1631_RS11140	NBC122_RS01225	CEY12_RS08985
1495	Core	A1704_RS02670	AT45_RS02875	DYR29_RS02685	BM143_RS12050	C1631_RS01060	NBC122_RS11485	CEY12_RS02360
1496	Core	A1704_RS21015	AT45_RS11840	DYR29_RS13765	BM143_RS18945	C1631_RS19825	NBC122_RS03485	CEY12_RS12930
1497	Core	A1704_RS05240	AT45_RS05595	DYR29_RS22030	BM143_RS09595	C1631_RS13745	NBC122_RS10730	CEY12_RS21380
1498	Core	A1704_RS15385	AT45_RS03040	DYR29_RS05285	BM143_RS00125	C1631_RS03300	NBC122_RS12245	CEY12_RS04660
1499	Core	A1704_RS15435	AT45_RS03085	DYR29_RS05330	BM143_RS00175	C1631_RS03335	NBC122_RS12280	CEY12_RS04705
1500	Core	A1704_RS19680	AT45_RS08785	DYR29_RS13020	BM143_RS16810	C1631_RS07640	NBC122_RS06700	CEY12_RS12180
1501	Core	A1704_RS08535	AT45_RS15320	DYR29_RS18585	BM143_RS15595	C1631_RS22660	NBC122_RS06770	CEY12_RS17610
1502	Core	A1704_RS15955	AT45_RS03535	DYR29_RS05830	BM143_RS00750	C1631_RS03850	NBC122_RS05355	CEY12_RS05215
1503	Accessory	A1704_RS22000	AT45_RS06395	DYR29_RS11205	BM143_RS06460	C1631_RS09665,C1631_RS18290	-	CEY12_RS10400
1504	Core	A1704_RS08540	AT45_RS15315	DYR29_RS18590	BM143_RS15600	C1631_RS22665	NBC122_RS06775	CEY12_RS17615
1505	Core	A1704_RS10380	AT45_RS11205	DYR29_RS16090	BM143_RS17945	C1631_RS17615	NBC122_RS05350	CEY12_RS15200
1506	Core	A1704_RS21010	AT45_RS11845	DYR29_RS13760	BM143_RS18940	C1631_RS19830	NBC122_RS03480	CEY12_RS12925
1507	Core	A1704_RS01185	AT45_RS02020	DYR29_RS04275	BM143_RS11135	C1631_RS02080	NBC122_RS11445	CEY12_RS03125
1508	Core	A1704_RS05235	AT45_RS05590	DYR29_RS22035	BM143_RS09600	C1631_RS13750	NBC122_RS10735	CEY12_RS21385
1509	Core	A1704_RS15300	AT45_RS02970	DYR29_RS05195	BM143_RS00035	C1631_RS03205	NBC122_RS03445	CEY12_RS04580
1510	Core	A1704_RS19950	AT45_RS09055	DYR29_RS12750	BM143_RS16540	C1631_RS07935	NBC122_RS06115	CEY12_RS11945
1511	Core	A1704_RS13085	AT45_RS06995	DYR29_RS10300	BM143_RS05420	C1631_RS10595	NBC122_RS02325	CEY12_RS09540
1512	Core	A1704_RS09850	AT45_RS10795	DYR29_RS15560	BM143_RS18620	C1631_RS18115	NBC122_RS04275	CEY12_RS14790
1513	Core	A1704_RS10310	AT45_RS11125	DYR29_RS16010	BM143_RS18035	C1631_RS17695	NBC122_RS04205	CEY12_RS15125
1514	Core	A1704_RS22470	AT45_RS10205	DYR29_RS11540	BM143_RS06875	C1631_RS09205	NBC122_RS07445	CEY12_RS10700
1515	Core	A1704_RS18910	AT45_RS18995	DYR29_RS19000	BM143_RS21560	C1631_RS20910	NBC122_RS00590	CEY12_RS18100
1516	Core	A1704_RS10510	AT45_RS17320	DYR29_RS16230	BM143_RS17785	C1631_RS17485	NBC122_RS04155	CEY12_RS15335
1517	Core	A1704_RS23445	AT45_RS13095	DYR29_RS20910	BM143_RS08325	C1631_RS12530	NBC122_RS13925	CEY12_RS19975
1518	Core	A1704_RS19080	AT45_RS18820	DYR29_RS18840	BM143_RS21730	C1631_RS21130	NBC122_RS07480	CEY12_RS17950
1519	Core	A1704_RS12025	AT45_RS16105	DYR29_RS17690	BM143_RS14740	C1631_RS15995	NBC122_RS06040	CEY12_RS16795
1520	Core	A1704_RS22475	AT45_RS10200	DYR29_RS11545	BM143_RS06880	C1631_RS09200	NBC122_RS07440	CEY12_RS10705
1521	Core	A1704_RS07745	AT45_RS15470	DYR29_RS18435	BM143_RS15410	C1631_RS22520	NBC122_RS06080	CEY12_RS17490
1522	Core	A1704_RS18915	AT45_RS18990	DYR29_RS18995	BM143_RS21565	C1631_RS20915	NBC122_RS00595	CEY12_RS18095
1523	Core	A1704_RS10515	AT45_RS17315	DYR29_RS16235	BM143_RS17780	C1631_RS17480	NBC122_RS04150	CEY12_RS15340
1524	Core	A1704_RS19065	AT45_RS18840	DYR29_RS18855	BM143_RS21715	C1631_RS21065	NBC122_RS07485	CEY12_RS17965
1525	Core	A1704_RS12030	AT45_RS16100	DYR29_RS17695	BM143_RS14750	C1631_RS15985	NBC122_RS06045	CEY12_RS16800
1526	Core	A1704_RS19940	AT45_RS09050	DYR29_RS12760	BM143_RS16550	C1631_RS07920	NBC122_RS06110	CEY12_RS11955
1527	Core	A1704_RS19230	AT45_RS18650	DYR29_RS18690	BM143_RS21880	C1631_RS21295	NBC122_RS02320	CEY12_RS17780
1528	Core	A1704_RS13435	AT45_RS07220	DYR29_RS09955	BM143_RS05060	C1631_RS10960	NBC122_RS06965	CEY12_RS09095
1529	Core	A1704_RS09855	AT45_RS10800	DYR29_RS15565	BM143_RS18615	C1631_RS18110	NBC122_RS04270	CEY12_RS14795
1530	Core	A1704_RS10295	AT45_RS11120	DYR29_RS16005	BM143_RS18060	C1631_RS17700	NBC122_RS04200	CEY12_RS15120
1531	Core	A1704_RS16290	AT45_RS03790	DYR29_RS06160	BM143_RS01150	C1631_RS04245	NBC122_RS12940	CEY12_RS05525
1532	Core	A1704_RS19665	AT45_RS08770	DYR29_RS13035	BM143_RS16825	C1631_RS07625	NBC122_RS06580	CEY12_RS12195
1533	Core	A1704_RS22250	AT45_RS06325	DYR29_RS11330	BM143_RS06620	C1631_RS09435	NBC122_RS06495	CEY12_RS10485
1534	Core	A1704_RS10755	AT45_RS17150	DYR29_RS16445	BM143_RS17505	C1631_RS17295	NBC122_RS05025	CEY12_RS15555
1535	Core	A1704_RS21885	AT45_RS06475	DYR29_RS11000	BM143_RS06340	C1631_RS09805	NBC122_RS08595	CEY12_RS10255
1536	Core	A1704_RS11020	AT45_RS16995	DYR29_RS16720	BM143_RS17260	C1631_RS17030	NBC122_RS05455	CEY12_RS15820
1537	Core	A1704_RS15700	AT45_RS03310	DYR29_RS05580	BM143_RS00495	C1631_RS03605	NBC122_RS12985	CEY12_RS04995
1538	Core	A1704_RS14495	AT45_RS13655	DYR29_RS08980	BM143_RS03900	C1631_RS07215	NBC122_RS12060	CEY12_RS08185
1539	Core	A1704_RS10950	AT45_RS17045	DYR29_RS16660	BM143_RS17330	C1631_RS17080	NBC122_RS03935	CEY12_RS15755
1540	Core	A1704_RS20745	AT45_RS12105	DYR29_RS13475	BM143_RS18655	C1631_RS20105	NBC122_RS03385	CEY12_RS12665
1541	Core	A1704_RS19870	AT45_RS08985	DYR29_RS12840	BM143_RS16640	C1631_RS07825	NBC122_RS03340	CEY12_RS12020
1542	Core	A1704_RS09010	AT45_RS17755	DYR29_RS14845	BM143_RS22615	C1631_RS18855	NBC122_RS04860	CEY12_RS14000
1543	Core	A1704_RS17735	AT45_RS19320	DYR29_RS19970	BM143_RS07520	C1631_RS21665	NBC122_RS11340	CEY12_RS19030
1544	Core	A1704_RS14485	AT45_RS13650	DYR29_RS08990	BM143_RS03910	C1631_RS07225	NBC122_RS12065	CEY12_RS08200
1545	Core	A1704_RS10945	AT45_RS17050	DYR29_RS16655	BM143_RS17335	C1631_RS17085	NBC122_RS03930	CEY12_RS15750
1546	Core	A1704_RS20740	AT45_RS12110	DYR29_RS13470	BM143_RS18650	C1631_RS20110	NBC122_RS03380	CEY12_RS12660
1547	Core	A1704_RS09005	AT45_RS17750	DYR29_RS14840	BM143_RS22620	C1631_RS18860	NBC122_RS04865	CEY12_RS13995
1548	Core	A1704_RS11700	AT45_RS16380	DYR29_RS17380	BM143_RS14425	C1631_RS16325	NBC122_RS02615	CEY12_RS16475
1549	Core	A1704_RS21890	AT45_RS06470	DYR29_RS11005	BM143_RS06345	C1631_RS09800	NBC122_RS08590	CEY12_RS10260
1550	Core	A1704_RS09665	AT45_RS10625	DYR29_RS15380	BM143_RS22070	C1631_RS18320	NBC122_RS04765	CEY12_RS14605
1551	Core	A1704_RS18120	AT45_RS17990	DYR29_RS19675	BM143_RS07200	C1631_RS20150	NBC122_RS12330	CEY12_RS18785
1552	Core	A1704_RS03005	AT45_RS01600	DYR29_RS02365	BM143_RS12400	C1631_RS00705	NBC122_RS14215	CEY12_RS02045
1553	Core	A1704_RS15695	AT45_RS03305	DYR29_RS05575	BM143_RS00490	C1631_RS03600	NBC122_RS12980	CEY12_RS04990
1554	Core	A1704_RS23635	AT45_RS13255	DYR29_RS20725	BM143_RS08230	C1631_RS12310	NBC122_RS00250	CEY12_RS19765
1555	Core	A1704_RS03015	AT45_RS01590	DYR29_RS02355	BM143_RS12410	C1631_RS00695	NBC122_RS14225	CEY12_RS02035
1556	Core	A1704_RS18370	AT45_RS18220	DYR29_RS19445	BM143_RS21045	C1631_RS20400	NBC122_RS09855	CEY12_RS18550
1557	Core	A1704_RS10890	AT45_RS17100	DYR29_RS16600	BM143_RS17385	C1631_RS17140	NBC122_RS05010	CEY12_RS15695
1558	Core	A1704_RS14335	AT45_RS12185	DYR29_RS09100	BM143_RS04025	C1631_RS11870	NBC122_RS03975	CEY12_RS08300
1559	Core	A1704_RS01450	AT45_RS02430	DYR29_RS04040	BM143_RS11380	C1631_RS01755	NBC122_RS12890	CEY12_RS02900
1560	Core	A1704_RS21595	AT45_RS17375	DYR29_RS14370	BM143_RS19560	C1631_RS19250	NBC122_RS05145	CEY12_RS13530
1561	Core	A1704_RS04070	AT45_RS04545	DYR29_RS00430	BM143_RS20135	C1631_RS15025	NBC122_RS00100	CEY12_RS00440
1562	Core	A1704_RS02805	AT45_RS01770	DYR29_RS02545	BM143_RS12210	C1631_RS00915	NBC122_RS11905	CEY12_RS02230
1563	Core	A1704_RS05660	AT45_RS05800	DYR29_RS21615	BM143_RS09160	C1631_RS13340	NBC122_RS10495	CEY12_RS21005
1564	Core	A1704_RS21630	AT45_RS17405	DYR29_RS14405	BM143_RS19600	C1631_RS19215	NBC122_RS05180	CEY12_RS13565
1565	Core	A1704_RS10595	AT45_RS17240	DYR29_RS16310	BM143_RS17670	C1631_RS17410	NBC122_RS04090	CEY12_RS15445
1566	Core	A1704_RS14340	AT45_RS12180	DYR29_RS09095	BM143_RS04020	C1631_RS11875	NBC122_RS03970	CEY12_RS08295
1567	Core	A1704_RS10910	AT45_RS17080	DYR29_RS16620	BM143_RS17365	C1631_RS17120	NBC122_RS03900	CEY12_RS15715
1568	Core	A1704_RS01455	AT45_RS02425	DYR29_RS04035	BM143_RS11385	C1631_RS01750	NBC122_RS12895	CEY12_RS02895
1569	Core	A1704_RS21590	AT45_RS17370	DYR29_RS14365	BM143_RS19555	C1631_RS19255	NBC122_RS05140	CEY12_RS13525
1570	Core	A1704_RS04075	AT45_RS04550	DYR29_RS00425	BM143_RS20130	C1631_RS15020	NBC122_RS00105	CEY12_RS00435
1571	Core	A1704_RS02800	AT45_RS01775	DYR29_RS02550	BM143_RS12205	C1631_RS00920	NBC122_RS11900	CEY12_RS02235
1572	Core	A1704_RS21635	AT45_RS17410	DYR29_RS14410	BM143_RS19605	C1631_RS19210	NBC122_RS05185	CEY12_RS13570
1573	Core	A1704_RS10585	AT45_RS17250	DYR29_RS16305	BM143_RS17680	C1631_RS17415	NBC122_RS04095	CEY12_RS15435
1574	Core	A1704_RS21120	AT45_RS11745	DYR29_RS13880	BM143_RS19080	C1631_RS19715	NBC122_RS03595	CEY12_RS13035
1575	Core	A1704_RS18375	AT45_RS18225	DYR29_RS19440	BM143_RS21050	C1631_RS20405	NBC122_RS09850	CEY12_RS18545
1576	Core	A1704_RS10880	AT45_RS17110	DYR29_RS16590	BM143_RS17395	C1631_RS17150	NBC122_RS05015	CEY12_RS15685
1577	Core	A1704_RS09370	AT45_RS10365	DYR29_RS15080	BM143_RS22370	C1631_RS18610	NBC122_RS04445	CEY12_RS14300
1578	Core	A1704_RS06755	AT45_RS14530	DYR29_RS07280	BM143_RS02155	C1631_RS05535	NBC122_RS10085	CEY12_RS06960
1579	Core	A1704_RS05360	AT45_RS06065	DYR29_RS21915	BM143_RS09465	C1631_RS13630	NBC122_RS12015	CEY12_RS21275
1580	Core	A1704_RS21250	AT45_RS11620	DYR29_RS14015	BM143_RS19210	C1631_RS19585	NBC122_RS03640	CEY12_RS13150
1581	Core	A1704_RS08105	AT45_RS15790	DYR29_RS18075	BM143_RS15030	C1631_RS22215	NBC122_RS07155	CEY12_RS17110
1582	Core	A1704_RS04145	AT45_RS04575	DYR29_RS00360	BM143_RS20055	C1631_RS14955	NBC122_RS10040	CEY12_RS00365
1583	Core	A1704_RS04635	AT45_RS05050	DYR29_RS22605	BM143_RS10225	C1631_RS14360	NBC122_RS08105	CEY12_RS21995
1584	Core	A1704_RS10190	AT45_RS10985	DYR29_RS15905	BM143_RS18185	C1631_RS17785	NBC122_RS04235	CEY12_RS15020
1585	Core	A1704_RS19240	AT45_RS18640	DYR29_RS18680	BM143_RS21890	C1631_RS21305	NBC122_RS02310	CEY12_RS17770
1586	Core	A1704_RS14350	AT45_RS12170	DYR29_RS09085	BM143_RS03995	C1631_RS11890	NBC122_RS01910	CEY12_RS08285
1587	Core	A1704_RS16055	AT45_RS03600	DYR29_RS05950	BM143_RS00890	C1631_RS04030	NBC122_RS08255	CEY12_RS05325
1588	Core	A1704_RS02385	AT45_RS02185	DYR29_RS02910	BM143_RS11785	C1631_RS01335	NBC122_RS12635	CEY12_RS02620
1589	Core	A1704_RS15635	AT45_RS03245	DYR29_RS05525	BM143_RS00425	C1631_RS03545	NBC122_RS10960	CEY12_RS04930
1590	Core	A1704_RS20245	AT45_RS09320	DYR29_RS12505	BM143_RS16205	C1631_RS08230	NBC122_RS07275	CEY12_RS11645
1591	Core	A1704_RS13835	AT45_RS07555	DYR29_RS09555	BM143_RS04580	C1631_RS11385	NBC122_RS01165	CEY12_RS08730
1592	Core	A1704_RS23295	AT45_RS12335	DYR29_RS21090	BM143_RS08455	C1631_RS12665	NBC122_RS08250	CEY12_RS20100
1593	Accessory	A1704_RS15630,A1704_RS15625	-	DYR29_RS05515,DYR29_RS05520	BM143_RS00420	C1631_RS03540	-	CEY12_RS05790
1594	Accessory	A1704_RS02560	-	DYR29_RS02780	BM143_RS16490,BM143_RS11960	C1631_RS21310,C1631_RS01145	-	CEY12_RS02495
1595	Core	A1704_RS20240	AT45_RS09315	DYR29_RS12510	BM143_RS16210	C1631_RS08225	NBC122_RS07270	CEY12_RS11650
1596	Core	A1704_RS09365	AT45_RS10360	DYR29_RS15075	BM143_RS22375	C1631_RS18615	NBC122_RS04440	CEY12_RS14295
1597	Core	A1704_RS06750	AT45_RS14525	DYR29_RS07285	BM143_RS02160	C1631_RS05540	NBC122_RS10080	CEY12_RS06965
1598	Core	A1704_RS21295	AT45_RS11575	DYR29_RS14060	BM143_RS19265	C1631_RS19545	NBC122_RS03680	CEY12_RS13220
1599	Core	A1704_RS16405	AT45_RS03880	DYR29_RS06250	BM143_RS01270	C1631_RS04405	NBC122_RS11680	CEY12_RS05630
1600	Core	A1704_RS04140	AT45_RS04570	DYR29_RS00365	BM143_RS20060	C1631_RS14960	NBC122_RS10045	CEY12_RS00370
1601	Core	A1704_RS09505	AT45_RS10445	DYR29_RS15215	BM143_RS22235	C1631_RS18485	NBC122_RS04485	CEY12_RS14440
1602	Core	A1704_RS04640	AT45_RS05055	DYR29_RS22600	BM143_RS10220	C1631_RS14355	NBC122_RS08100	CEY12_RS21990
1603	Core	A1704_RS17825	AT45_RS19215	DYR29_RS19880	BM143_RS07425	C1631_RS21570	NBC122_RS08170	CEY12_RS18935
1604	Core	A1704_RS19985	AT45_RS09095	DYR29_RS12715	BM143_RS16500	C1631_RS07970	NBC122_RS06160	CEY12_RS11905
1605	Core	A1704_RS04320	AT45_RS04755	DYR29_RS00170	BM143_RS10585	C1631_RS14720	NBC122_RS09120	CEY12_RS00185
1606	Core	A1704_RS22700	AT45_RS10000	DYR29_RS11830	BM143_RS23220	C1631_RS09005	NBC122_RS02555	CEY12_RS10920
1607	Core	A1704_RS14305	AT45_RS12215	DYR29_RS09125	BM143_RS04075	C1631_RS11845	NBC122_RS01125	CEY12_RS08330
1608	Core	A1704_RS14310	AT45_RS12205	DYR29_RS09120	BM143_RS04070	C1631_RS11850	NBC122_RS01120	CEY12_RS08325
1609	Core	A1704_RS16275	AT45_RS03775	DYR29_RS06145	BM143_RS01135	C1631_RS04230	NBC122_RS11590	CEY12_RS05515
1610	Core	A1704_RS13525	AT45_RS07335	DYR29_RS09855	BM143_RS04860	C1631_RS11080	NBC122_RS01280	CEY12_RS08920
1611	Core	A1704_RS04585	AT45_RS04995	DYR29_RS22655	BM143_RS10300	C1631_RS14415	NBC122_RS08150	CEY12_RS22045
1612	Core	A1704_RS01205	AT45_RS03110	DYR29_RS04255	BM143_RS11160	C1631_RS02055	NBC122_RS13120	CEY12_RS03100
1613	Core	A1704_RS01000	AT45_RS02655	DYR29_RS04440	BM143_RS10985	C1631_RS02740	NBC122_RS02075	CEY12_RS03380
1614	Core	A1704_RS17625	AT45_RS19470	DYR29_RS20080	BM143_RS07645	C1631_RS21795	NBC122_RS02005	CEY12_RS19165
1615	Accessory	A1704_RS22405	-	DYR29_RS11475	BM143_RS04660	C1631_RS09275	-	CEY12_RS00875,CEY12_RS10630,CEY12_RS10635
1616	Core	A1704_RS09870	AT45_RS10815	DYR29_RS15580	BM143_RS18600	C1631_RS18095	NBC122_RS04715	CEY12_RS14810
1617	Core	A1704_RS16435	AT45_RS03905	DYR29_RS06275	BM143_RS01290	C1631_RS04430	NBC122_RS05895	CEY12_RS05650
1618	Core	A1704_RS03075	AT45_RS01970	DYR29_RS02285	BM143_RS12475	C1631_RS00630	NBC122_RS12140	CEY12_RS01980
1619	Core	A1704_RS13280	AT45_RS07170	DYR29_RS10085	BM143_RS05165	C1631_RS10830	NBC122_RS06855	CEY12_RS09305
1620	Core	A1704_RS20055	AT45_RS09170	DYR29_RS12645	BM143_RS16410	C1631_RS08055	NBC122_RS05795	CEY12_RS11830
1621	Core	A1704_RS09060	AT45_RS17805	DYR29_RS14890	BM143_RS22565	C1631_RS18805	NBC122_RS04815	CEY12_RS14055
1622	Core	A1704_RS12185	AT45_RS15950	DYR29_RS17865	BM143_RS14880	C1631_RS15860	NBC122_RS02665	CEY12_RS16960
1623	Core	A1704_RS15205	AT45_RS02780	DYR29_RS05095	BM143_RS23375	C1631_RS02630	NBC122_RS05370	CEY12_RS04485
1624	Core	A1704_RS06625	AT45_RS14470	DYR29_RS07375	BM143_RS02265	C1631_RS05640	NBC122_RS11130	CEY12_RS07065
1625	Core	A1704_RS09065	AT45_RS10415	DYR29_RS14895	BM143_RS22560	C1631_RS18800	NBC122_RS04810	CEY12_RS14060
1626	Core	A1704_RS12190	AT45_RS15945	DYR29_RS17870	BM143_RS14885	C1631_RS15855	NBC122_RS02660	CEY12_RS16965
1627	Core	A1704_RS04605	AT45_RS05015	DYR29_RS22635	BM143_RS10285	C1631_RS14395	NBC122_RS00385	CEY12_RS22025
1628	Core	A1704_RS08490	AT45_RS15355	DYR29_RS18535	BM143_RS15530	C1631_RS22625	NBC122_RS06750	CEY12_RS17570
1629	Core	A1704_RS21715	AT45_RS17495	DYR29_RS14490	BM143_RS19720	C1631_RS19130	NBC122_RS05305	CEY12_RS13650
1630	Core	A1704_RS07375	AT45_RS13985	DYR29_RS08175	BM143_RS02805	C1631_RS06545	NBC122_RS14260	CEY12_RS07265
1631	Core	A1704_RS03080	AT45_RS01965	DYR29_RS02280	BM143_RS12480	C1631_RS00625	NBC122_RS12145	CEY12_RS01975
1632	Core	A1704_RS15940	AT45_RS03520	DYR29_RS05815	BM143_RS00735	C1631_RS03835	NBC122_RS12180	CEY12_RS05200
1633	Core	A1704_RS06610	AT45_RS14455	DYR29_RS07390	BM143_RS02285	C1631_RS05660	NBC122_RS11105	CEY12_RS07085
1634	Core	A1704_RS14230	AT45_RS07875	DYR29_RS09200	BM143_RS04245	C1631_RS11775	NBC122_RS01490	CEY12_RS08405
1635	Core	A1704_RS11935	AT45_RS16195	DYR29_RS17595	BM143_RS14645	C1631_RS16090	NBC122_RS05945	CEY12_RS16700
1636	Core	A1704_RS11455	AT45_RS16545	DYR29_RS17150	BM143_RS14160	C1631_RS16575	NBC122_RS03105	CEY12_RS16220
1637	Core	A1704_RS09055	AT45_RS17800	DYR29_RS14885	BM143_RS22570	C1631_RS18810	NBC122_RS04820	CEY12_RS14050
1638	Core	A1704_RS12490	AT45_RS06580	DYR29_RS10900	BM143_RS06215	C1631_RS09920	NBC122_RS08685	CEY12_RS10160
1639	Core	A1704_RS11970	AT45_RS16160	DYR29_RS17630	BM143_RS14680	C1631_RS16055	NBC122_RS05980	CEY12_RS16735
1640	Core	A1704_RS10400	AT45_RS11225	DYR29_RS16110	BM143_RS17910	C1631_RS17595	NBC122_RS05330	CEY12_RS15220
1641	Core	A1704_RS06605	AT45_RS14450	DYR29_RS07395	BM143_RS02290	C1631_RS05665	NBC122_RS11100	CEY12_RS07095
1642	Core	A1704_RS12445	AT45_RS06540	DYR29_RS10940	BM143_RS06280	C1631_RS09865	NBC122_RS08645	CEY12_RS10200
1643	Core	A1704_RS14225	AT45_RS07870	DYR29_RS09205	BM143_RS04250	C1631_RS11770	NBC122_RS01495	CEY12_RS08410
1644	Core	A1704_RS16605	AT45_RS03970	DYR29_RS06385	BM143_RS01480	C1631_RS04660	NBC122_RS00905	CEY12_RS05870
1645	Core	A1704_RS11930	AT45_RS16200	DYR29_RS17590	BM143_RS14640	C1631_RS16095	NBC122_RS05940	CEY12_RS16695
1646	Core	A1704_RS11460	AT45_RS16540	DYR29_RS17155	BM143_RS14165	C1631_RS16570	NBC122_RS03100	CEY12_RS16225
1647	Core	A1704_RS09050	AT45_RS17795	DYR29_RS14880	BM143_RS22575	C1631_RS18815	NBC122_RS04825	CEY12_RS14045
1648	Core	A1704_RS11975	AT45_RS16155	DYR29_RS17635	BM143_RS14685	C1631_RS16050	NBC122_RS05985	CEY12_RS16740
1649	Core	A1704_RS10395	AT45_RS11220	DYR29_RS16105	BM143_RS17915	C1631_RS17600	NBC122_RS05335	CEY12_RS15215
1650	Core	A1704_RS09800	AT45_RS10735	DYR29_RS15515	BM143_RS21940	C1631_RS18160	NBC122_RS04725	CEY12_RS14745
1651	Core	A1704_RS05220	AT45_RS05570	DYR29_RS22050	BM143_RS09620	C1631_RS13765	NBC122_RS10750	CEY12_RS21405
1652	Core	A1704_RS04345	AT45_RS04775	DYR29_RS00155	BM143_RS10550	C1631_RS14700	NBC122_RS09115	CEY12_RS00165
1653	Core	A1704_RS18335	AT45_RS18200	DYR29_RS19480	BM143_RS21010	C1631_RS20365	NBC122_RS01080	CEY12_RS18585
1654	Core	A1704_RS13040	AT45_RS06950	DYR29_RS10350	BM143_RS05465	C1631_RS10550	NBC122_RS02365	CEY12_RS09585
1655	Core	A1704_RS03700	AT45_RS08210	DYR29_RS00710	BM143_RS05650	C1631_RS13025	NBC122_RS06920	CEY12_RS03965
1656	Core	A1704_RS22825	AT45_RS09875	DYR29_RS11945	BM143_RS23095	C1631_RS08895	NBC122_RS05670	CEY12_RS11010
1657	Core	A1704_RS04930	AT45_RS14805	DYR29_RS22315	BM143_RS09855	C1631_RS14015	NBC122_RS13045	CEY12_RS21655
1658	Core	A1704_RS00265	AT45_RS02770	DYR29_RS05080	BM143_RS23350	C1631_RS02610	NBC122_RS09960	CEY12_RS04465
1659	Core	A1704_RS04965	AT45_RS14765	DYR29_RS22280	BM143_RS09810	C1631_RS13980	NBC122_RS13110	CEY12_RS21575
1660	Core	A1704_RS14320	AT45_RS12195	DYR29_RS09110	BM143_RS04060	C1631_RS11860	NBC122_RS01110	CEY12_RS08315
1661	Core	A1704_RS17455	AT45_RS19560	DYR29_RS20250	BM143_RS07805	C1631_RS21970	NBC122_RS01965	CEY12_RS19330
1662	Core	A1704_RS04660	AT45_RS05075	DYR29_RS22580	BM143_RS10200	C1631_RS14335	NBC122_RS10160	CEY12_RS21965
1663	Core	A1704_RS23490	AT45_RS13135	DYR29_RS20865	BM143_RS08285	C1631_RS12490	NBC122_RS13965	CEY12_RS19935
1664	Core	A1704_RS15565	AT45_RS03160	DYR29_RS05445	BM143_RS00330	C1631_RS03455	NBC122_RS13115	CEY12_RS04845
1665	Core	A1704_RS02325	AT45_RS02235	DYR29_RS02975	BM143_RS11725	C1631_RS01385	NBC122_RS10910	CEY12_RS02670
1666	Core	A1704_RS04380	AT45_RS04810	DYR29_RS00115	BM143_RS10505	C1631_RS14660	NBC122_RS09080	CEY12_RS00105
1667	Core	A1704_RS14315	AT45_RS12200	DYR29_RS09115	BM143_RS04065	C1631_RS11855	NBC122_RS01115	CEY12_RS08320
1668	Core	A1704_RS17450	AT45_RS19565	DYR29_RS20255	BM143_RS07810	C1631_RS21975	NBC122_RS01960	CEY12_RS19335
1669	Core	A1704_RS04665	AT45_RS05080	DYR29_RS22575	BM143_RS10195	C1631_RS14330	NBC122_RS10165	CEY12_RS21960
1670	Core	A1704_RS23480	AT45_RS13130	DYR29_RS20875	BM143_RS08290	C1631_RS12495	NBC122_RS13960	CEY12_RS19940
1671	Core	A1704_RS04350	AT45_RS04780	DYR29_RS00150	BM143_RS10545	C1631_RS14695	NBC122_RS09110	CEY12_RS00160
1672	Core	A1704_RS18330	AT45_RS18195	DYR29_RS19485	BM143_RS21005	C1631_RS20360	NBC122_RS01085	CEY12_RS18590
1673	Core	A1704_RS13050	AT45_RS06955	DYR29_RS10340	BM143_RS05455	C1631_RS10560	NBC122_RS02360	CEY12_RS09575
1674	Core	A1704_RS05490	AT45_RS05665	DYR29_RS21770	BM143_RS09330	C1631_RS13500	NBC122_RS08900	CEY12_RS21130
1675	Core	A1704_RS18960	AT45_RS18945	DYR29_RS18950	BM143_RS21610	C1631_RS20960	NBC122_RS00640	CEY12_RS18050
1676	Core	A1704_RS22835	AT45_RS09865	DYR29_RS11955	BM143_RS23090	C1631_RS08885	NBC122_RS05675	CEY12_RS11015
1677	Core	A1704_RS04935	AT45_RS14800	DYR29_RS22310	BM143_RS09850	C1631_RS14010	NBC122_RS13040	CEY12_RS21650
1678	Core	A1704_RS14070	AT45_RS07710	DYR29_RS09345	BM143_RS04400	C1631_RS11625	NBC122_RS01390	CEY12_RS08550
1679	Core	A1704_RS16840	AT45_RS14955	DYR29_RS06675	BM143_RS01555	C1631_RS04940	NBC122_RS00205	CEY12_RS06405
1680	Core	A1704_RS04170	AT45_RS04600	DYR29_RS00335	BM143_RS20020	C1631_RS14920	NBC122_RS00275	CEY12_RS00340
1681	Core	A1704_RS19440	AT45_RS08535	DYR29_RS13245	BM143_RS17055	C1631_RS07440	NBC122_RS05430	CEY12_RS12405
1682	Core	A1704_RS11415	AT45_RS16615	DYR29_RS17105	BM143_RS14090	C1631_RS16615	NBC122_RS01705	CEY12_RS16175
1683	Core	A1704_RS16820	AT45_RS14965	DYR29_RS06660	BM143_RS01540	C1631_RS04925	NBC122_RS00155	CEY12_RS06390
1684	Core	A1704_RS09610	AT45_RS10560	DYR29_RS15320	BM143_RS22120	C1631_RS18380	NBC122_RS04590	CEY12_RS14550
1685	Core	A1704_RS10965	AT45_RS17030	DYR29_RS16675	BM143_RS17315	C1631_RS17065	NBC122_RS03950	CEY12_RS15770
1686	Core	A1704_RS04240	AT45_RS04670	DYR29_RS00265	BM143_RS19935	C1631_RS14825	NBC122_RS09395	CEY12_RS00275
1687	Core	A1704_RS13865	AT45_RS07585	DYR29_RS09525	BM143_RS04545	C1631_RS11415	NBC122_RS08765	CEY12_RS08700
1688	Core	A1704_RS10970	AT45_RS17025	DYR29_RS16680	BM143_RS17310	C1631_RS17060	NBC122_RS03955	CEY12_RS15775
1689	Core	A1704_RS02735	AT45_RS02930	DYR29_RS02620	BM143_RS12120	C1631_RS00990	NBC122_RS11955	CEY12_RS02310
1690	Core	A1704_RS04250	AT45_RS04680	DYR29_RS00250	BM143_RS19925	C1631_RS14810	NBC122_RS09390	CEY12_RS00265
1691	Core	A1704_RS13860	AT45_RS07580	DYR29_RS09530	BM143_RS04550	C1631_RS11410	NBC122_RS08760	CEY12_RS08705
1692	Core	A1704_RS11090	AT45_RS16915	DYR29_RS16780	BM143_RS13720	C1631_RS16950	NBC122_RS05515	CEY12_RS15875
1693	Core	A1704_RS17285	AT45_RS13410	DYR29_RS20390	BM143_RS07955	C1631_RS22145	NBC122_RS00270	CEY12_RS19455
1694	Core	A1704_RS09905	AT45_RS10855	DYR29_RS15620	BM143_RS18560	C1631_RS18060	NBC122_RS05435	CEY12_RS14845
1695	Core	A1704_RS13235	AT45_RS07130	DYR29_RS10130	BM143_RS05240	C1631_RS10765	NBC122_RS07100	CEY12_RS09365
1696	Core	A1704_RS05515	AT45_RS05675	DYR29_RS21750	BM143_RS09310	C1631_RS13485	NBC122_RS10585	CEY12_RS21115
1697	Core	A1704_RS21335	AT45_RS11540	DYR29_RS14100	BM143_RS19295	C1631_RS19510	NBC122_RS03710	CEY12_RS13250
1698	Core	A1704_RS12230	AT45_RS15905	DYR29_RS17910	BM143_RS14925	C1631_RS15815	NBC122_RS02465	CEY12_RS17005
1699	Core	A1704_RS17785	AT45_RS19250	DYR29_RS19920	BM143_RS07465	C1631_RS21610	NBC122_RS08200	CEY12_RS18975
1700	Core	A1704_RS10540	AT45_RS17295	DYR29_RS16255	BM143_RS17750	C1631_RS17460	NBC122_RS04130	CEY12_RS15360
1701	Core	A1704_RS14420	AT45_RS13620	DYR29_RS09020	BM143_RS03940	C1631_RS11940	NBC122_RS09265	CEY12_RS08230
1702	Core	A1704_RS20205	AT45_RS09295	DYR29_RS12545	BM143_RS16250	C1631_RS08170	NBC122_RS07250	CEY12_RS11690
1703	Core	A1704_RS12235	AT45_RS15900	DYR29_RS17915	BM143_RS14930	C1631_RS15810	NBC122_RS02460	CEY12_RS17010
1704	Core	A1704_RS17780	AT45_RS19255	DYR29_RS19925	BM143_RS07470	C1631_RS21615	NBC122_RS08205	CEY12_RS18980
1705	Accessory	A1704_RS07605	AT45_RS13845	DYR29_RS08425	BM143_RS02995,BM143_RS12945	C1631_RS06810	-	CEY12_RS07560
1706	Core	A1704_RS10050	AT45_RS10925	DYR29_RS15775	BM143_RS18375	C1631_RS17920	NBC122_RS03815	CEY12_RS14960
1707	Core	A1704_RS15295	AT45_RS02965	DYR29_RS05190	BM143_RS00030	C1631_RS03200	NBC122_RS11815	CEY12_RS04575
1708	Core	A1704_RS14415	AT45_RS13615	DYR29_RS09025	BM143_RS03945	C1631_RS11935	NBC122_RS09260	CEY12_RS08235
1709	Core	A1704_RS20210	AT45_RS09300	DYR29_RS12540	BM143_RS16245	C1631_RS08175	NBC122_RS07255	CEY12_RS11685
1710	Core	A1704_RS02295	AT45_RS02265	DYR29_RS03005	BM143_RS11695	C1631_RS01415	NBC122_RS11715	CEY12_RS02700
1711	Core	A1704_RS13240	AT45_RS07135	DYR29_RS10125	BM143_RS05235	C1631_RS10770	NBC122_RS07105	CEY12_RS09360
1712	Core	A1704_RS08090	AT45_RS15780	DYR29_RS18085	BM143_RS15040	C1631_RS22230	NBC122_RS07175	CEY12_RS17175
1713	Core	A1704_RS19165	AT45_RS18730	DYR29_RS18750	BM143_RS21815	C1631_RS21230	NBC122_RS01265	CEY12_RS17845
1714	Core	A1704_RS17850	AT45_RS19205	DYR29_RS19860	BM143_RS07410	C1631_RS21550	NBC122_RS08155	CEY12_RS18915
1715	Core	A1704_RS18245	AT45_RS18110	DYR29_RS19565	BM143_RS20905	C1631_RS20260	NBC122_RS10580	CEY12_RS18675
1716	Core	A1704_RS21340	AT45_RS11535	DYR29_RS14105	BM143_RS19300	C1631_RS19505	NBC122_RS03715	CEY12_RS13255
1717	Core	A1704_RS21350	AT45_RS11525	DYR29_RS14115	BM143_RS19310	C1631_RS19495	NBC122_RS03725	CEY12_RS13265
1718	Core	A1704_RS02285	AT45_RS02275	DYR29_RS03015	BM143_RS11685	C1631_RS01425	NBC122_RS11725	CEY12_RS02710
1719	Core	A1704_RS12310	AT45_RS15820	DYR29_RS17995	BM143_RS15000	C1631_RS15735	NBC122_RS07130	CEY12_RS17080
1720	Core	A1704_RS23170	AT45_RS12230	DYR29_RS21205	BM143_RS08580	C1631_RS12795	NBC122_RS08440	CEY12_RS20215
1721	Core	A1704_RS04060	AT45_RS04535	DYR29_RS00440	BM143_RS20145	C1631_RS15035	NBC122_RS00090	CEY12_RS00450
1722	Core	A1704_RS10575	AT45_RS17260	DYR29_RS16290	BM143_RS17690	C1631_RS17425	NBC122_RS04100	CEY12_RS15420
1723	Core	A1704_RS10225	AT45_RS11005	DYR29_RS15935	BM143_RS18130	C1631_RS17755	NBC122_RS04170	CEY12_RS15060
1724	Core	A1704_RS17815	AT45_RS19225	DYR29_RS19890	BM143_RS07435	C1631_RS21580	NBC122_RS14495	CEY12_RS18945
1725	Core	A1704_RS05800	AT45_RS05905	DYR29_RS21455	BM143_RS08970	C1631_RS13180	NBC122_RS08485	CEY12_RS20900
1726	Core	A1704_RS15290	AT45_RS02095	DYR29_RS05185	BM143_RS00025	C1631_RS03195	NBC122_RS11820	CEY12_RS04570
1727	Core	A1704_RS13025	AT45_RS06940	DYR29_RS10365	BM143_RS05480	C1631_RS10530	NBC122_RS01695	CEY12_RS09600
1728	Core	A1704_RS23165	AT45_RS07940	DYR29_RS21210	BM143_RS08585	C1631_RS12800	NBC122_RS08445	CEY12_RS20220
1729	Core	A1704_RS10045	AT45_RS10920	DYR29_RS15770	BM143_RS18435	C1631_RS17925	NBC122_RS03820	CEY12_RS14955
1730	Core	A1704_RS19745	AT45_RS08840	DYR29_RS12960	BM143_RS16770	C1631_RS07705	NBC122_RS02930	CEY12_RS12130
1731	Core	A1704_RS10570	AT45_RS17265	DYR29_RS16285	BM143_RS17695	C1631_RS17430	NBC122_RS04105	CEY12_RS15415
1732	Core	A1704_RS10250	AT45_RS11075	DYR29_RS15960	BM143_RS18105	C1631_RS17730	NBC122_RS04175	CEY12_RS15090
1733	Core	A1704_RS21345	AT45_RS11530	DYR29_RS14110	BM143_RS19305	C1631_RS19500	NBC122_RS03720	CEY12_RS13260
1734	Core	A1704_RS02290	AT45_RS02270	DYR29_RS03010	BM143_RS11690	C1631_RS01420	NBC122_RS11720	CEY12_RS02705
1735	Core	A1704_RS12320	AT45_RS15810	DYR29_RS18005	BM143_RS15010	C1631_RS15720	NBC122_RS07135	CEY12_RS17090
1736	Core	A1704_RS09795	AT45_RS10730	DYR29_RS15510	BM143_RS21945	C1631_RS18165	NBC122_RS04255	CEY12_RS14740
1737	Core	A1704_RS20380	AT45_RS09415	DYR29_RS12370	BM143_RS16075	C1631_RS08370	NBC122_RS00235	CEY12_RS11490
1738	Core	A1704_RS04645	AT45_RS05060	DYR29_RS22595	BM143_RS10215	C1631_RS14350	NBC122_RS08095	CEY12_RS21985
1739	Core	A1704_RS11040	AT45_RS16960	DYR29_RS16735	BM143_RS17245	C1631_RS17005	NBC122_RS05470	CEY12_RS15835
1740	Core	A1704_RS02840	AT45_RS01745	DYR29_RS02515	BM143_RS12240	C1631_RS00885	NBC122_RS05400	CEY12_RS02195
1741	Core	A1704_RS11100	AT45_RS16905	DYR29_RS16790	BM143_RS13730	C1631_RS16940	NBC122_RS05525	CEY12_RS15885
1742	Core	A1704_RS11685	AT45_RS16390	DYR29_RS17370	BM143_RS14415	C1631_RS16335	NBC122_RS02740	CEY12_RS16465
1743	Core	A1704_RS19315	AT45_RS08415	DYR29_RS13390	BM143_RS17185	C1631_RS07300	NBC122_RS02780	CEY12_RS12550
1744	Core	A1704_RS11695	AT45_RS16385	DYR29_RS17375	BM143_RS14420	C1631_RS16330	NBC122_RS02745	CEY12_RS16470
1745	Core	A1704_RS02810	AT45_RS01765	DYR29_RS02540	BM143_RS12215	C1631_RS00910	NBC122_RS05405	CEY12_RS02220
1746	Core	A1704_RS11095	AT45_RS16910	DYR29_RS16785	BM143_RS13725	C1631_RS16945	NBC122_RS05520	CEY12_RS15880
1747	Core	A1704_RS00555	AT45_RS05325	DYR29_RS04845	BM143_RS18425	C1631_RS02270	NBC122_RS13060	CEY12_RS04170
1748	Core	A1704_RS19365	AT45_RS08445	DYR29_RS13340	BM143_RS17145	C1631_RS07350	NBC122_RS02385	CEY12_RS12495
1749	Core	A1704_RS19725	AT45_RS08835	DYR29_RS12980	BM143_RS16775	C1631_RS07685	NBC122_RS02935	CEY12_RS12135
1750	Core	A1704_RS16415	AT45_RS03890	DYR29_RS06265	BM143_RS01280	C1631_RS04420	NBC122_RS11610	CEY12_RS05640
1751	Core	A1704_RS13070	AT45_RS06980	DYR29_RS10315	BM143_RS05435	C1631_RS10580	NBC122_RS02340	CEY12_RS09555
1752	Core	A1704_RS17705	AT45_RS19370	DYR29_RS20005	BM143_RS07555	C1631_RS21700	NBC122_RS09980	CEY12_RS19060
1753	Core	A1704_RS23460	AT45_RS13110	DYR29_RS20895	BM143_RS08310	C1631_RS12515	NBC122_RS13940	CEY12_RS19960
1754	Core	A1704_RS15780	AT45_RS03395	DYR29_RS05665	BM143_RS00585	C1631_RS03700	NBC122_RS10145	CEY12_RS05065
1755	Core	A1704_RS05555	AT45_RS05720	DYR29_RS21710	BM143_RS09265	C1631_RS13445	NBC122_RS08070	CEY12_RS21075
1756	Core	A1704_RS11075	AT45_RS16930	DYR29_RS16765	BM143_RS13705	C1631_RS16965	NBC122_RS05495	CEY12_RS15860
1757	Accessory	A1704_RS17720	AT45_RS19345	DYR29_RS19990	BM143_RS07540	C1631_RS21685	-	CEY12_RS04100,CEY12_RS07555
1758	Core	A1704_RS02430	AT45_RS01820	DYR29_RS03345	BM143_RS20515	C1631_RS04790	NBC122_RS08000	CEY12_RS01090
1759	Core	A1704_RS05915	AT45_RS08355	DYR29_RS21340	BM143_RS08855	C1631_RS13065	NBC122_RS01940	CEY12_RS20825
1760	Core	A1704_RS12010	AT45_RS16120	DYR29_RS17675	BM143_RS14725	C1631_RS16010	NBC122_RS06025	CEY12_RS16780
1761	Core	A1704_RS21940	AT45_RS06420	DYR29_RS11060	BM143_RS06400	C1631_RS09725	NBC122_RS08555	CEY12_RS10310
1762	Core	A1704_RS22480	AT45_RS10195	DYR29_RS11550	BM143_RS06885	C1631_RS09195	NBC122_RS07420	CEY12_RS10710
1763	Core	A1704_RS23510	AT45_RS13155	DYR29_RS20845	BM143_RS08265	C1631_RS12470	NBC122_RS13985	CEY12_RS19915
1764	Core	A1704_RS17610	AT45_RS19485	DYR29_RS20100	BM143_RS07660	C1631_RS21810	NBC122_RS01985	CEY12_RS19185
1765	Core	A1704_RS19120	AT45_RS18780	DYR29_RS18795	BM143_RS21770	C1631_RS21185	NBC122_RS06455	CEY12_RS17890
1766	Core	A1704_RS15785	AT45_RS03400	DYR29_RS05670	BM143_RS00590	C1631_RS03705	NBC122_RS10140	CEY12_RS05070
1767	Core	A1704_RS11070	AT45_RS16935	DYR29_RS16760	BM143_RS13700	C1631_RS16970	NBC122_RS05490	CEY12_RS15855
1768	Core	A1704_RS05910	AT45_RS08360	DYR29_RS21345	BM143_RS08860	C1631_RS13070	NBC122_RS01945	CEY12_RS20830
1769	Core	A1704_RS12005	AT45_RS16125	DYR29_RS17670	BM143_RS14720	C1631_RS16015	NBC122_RS06020	CEY12_RS16775
1770	Core	A1704_RS21945	AT45_RS06415	DYR29_RS11065	BM143_RS06405	C1631_RS09720	NBC122_RS08550	CEY12_RS10315
1771	Core	A1704_RS23505	AT45_RS13150	DYR29_RS20850	BM143_RS08270	C1631_RS12475	NBC122_RS13980	CEY12_RS19920
1772	Core	A1704_RS19115	AT45_RS18785	DYR29_RS18800	BM143_RS21765	C1631_RS21180	NBC122_RS06450	CEY12_RS17895
1773	Core	A1704_RS19050	AT45_RS18850	DYR29_RS18865	BM143_RS21705	C1631_RS21055	NBC122_RS07500	CEY12_RS17975
1774	Core	A1704_RS00550	AT45_RS05320	DYR29_RS04850	BM143_RS18420	C1631_RS02275	NBC122_RS13065	CEY12_RS04175
1775	Core	A1704_RS18185	AT45_RS18055	DYR29_RS19610	BM143_RS20855	C1631_RS20215	NBC122_RS01065	CEY12_RS18720
1776	Core	A1704_RS17700	AT45_RS19375	DYR29_RS20010	BM143_RS07560	C1631_RS21705	NBC122_RS09985	CEY12_RS19065
1777	Core	A1704_RS17655	AT45_RS19455	DYR29_RS20055	BM143_RS07625	C1631_RS21770	NBC122_RS10015	CEY12_RS19135
1778	Core	A1704_RS09550	AT45_RS10495	DYR29_RS15260	BM143_RS22185	C1631_RS18440	NBC122_RS04530	CEY12_RS14485
1779	Core	A1704_RS21230	AT45_RS11640	DYR29_RS13995	BM143_RS19190	C1631_RS19605	NBC122_RS03615	CEY12_RS13130
1780	Core	A1704_RS21530	AT45_RS11360	DYR29_RS14305	BM143_RS19505	C1631_RS19315	NBC122_RS05085	CEY12_RS13470
1781	Core	A1704_RS18875	AT45_RS19035	DYR29_RS19040	BM143_RS21525	C1631_RS20875	NBC122_RS00550	CEY12_RS18140
1782	Core	A1704_RS10365	AT45_RS11190	DYR29_RS16070	BM143_RS17970	C1631_RS17635	NBC122_RS05040	CEY12_RS15180
1783	Core	A1704_RS02185	AT45_RS02345	DYR29_RS03105	BM143_RS11595	C1631_RS01540	NBC122_RS00005	CEY12_RS02800
1784	Core	A1704_RS18130	AT45_RS18000	DYR29_RS19665	BM143_RS07190	C1631_RS20160	NBC122_RS01605	CEY12_RS18775
1785	Core	A1704_RS05275	AT45_RS05985	DYR29_RS21995	BM143_RS09560	C1631_RS13710	NBC122_RS11325	CEY12_RS21345
1786	Core	A1704_RS11950	AT45_RS16180	DYR29_RS17610	BM143_RS14660	C1631_RS16075	NBC122_RS05960	CEY12_RS16715
1787	Core	A1704_RS12465	AT45_RS06560	DYR29_RS10920	BM143_RS06250	C1631_RS09885	NBC122_RS08665	CEY12_RS10180
1788	Core	A1704_RS08045	AT45_RS15745	DYR29_RS18130	BM143_RS15110	C1631_RS22270	NBC122_RS03320	CEY12_RS17220
1789	Core	A1704_RS11955	AT45_RS16175	DYR29_RS17615	BM143_RS14665	C1631_RS16070	NBC122_RS05965	CEY12_RS16720
1790	Core	A1704_RS18880	AT45_RS19025	DYR29_RS19035	BM143_RS21530	C1631_RS20880	NBC122_RS00555	CEY12_RS18135
1791	Core	A1704_RS18125	AT45_RS17995	DYR29_RS19670	BM143_RS07195	C1631_RS20155	NBC122_RS01600	CEY12_RS18780
1792	Core	A1704_RS03120	AT45_RS01920	DYR29_RS02240	BM143_RS12525	C1631_RS00585	NBC122_RS12165	CEY12_RS01935
1793	Core	A1704_RS18160	AT45_RS18030	DYR29_RS19635	BM143_RS07160	C1631_RS20190	NBC122_RS01635	CEY12_RS18745
1794	Core	A1704_RS04570	AT45_RS04985	DYR29_RS22670	BM143_RS10320	C1631_RS14440	NBC122_RS00360	CEY12_RS22080
1795	Core	A1704_RS19150	AT45_RS18750	DYR29_RS18765	BM143_RS21800	C1631_RS21215	NBC122_RS02685	CEY12_RS17860
1796	Core	A1704_RS05300	AT45_RS06005	DYR29_RS21975	BM143_RS09530	C1631_RS13685	NBC122_RS11310	CEY12_RS21330
1797	Core	A1704_RS18700	AT45_RS18455	DYR29_RS19130	BM143_RS21385	C1631_RS20705	NBC122_RS03310	CEY12_RS18305
1798	Core	A1704_RS04580	AT45_RS04990	DYR29_RS22660	BM143_RS10305	C1631_RS14420	NBC122_RS00365	CEY12_RS22050
1799	Core	A1704_RS20125	AT45_RS09210	DYR29_RS12625	BM143_RS16335	C1631_RS08095	NBC122_RS07190	CEY12_RS11775
1800	Core	A1704_RS13185	AT45_RS07090	DYR29_RS10185	BM143_RS05290	C1631_RS10715	NBC122_RS02645	CEY12_RS09405
1801	Core	A1704_RS05295	AT45_RS05995	DYR29_RS21980	BM143_RS09545	C1631_RS13690	NBC122_RS11315	CEY12_RS21335
1802	Core	A1704_RS21575	AT45_RS17340	DYR29_RS14350	BM143_RS19540	C1631_RS19270	NBC122_RS05125	CEY12_RS13510
1803	Core	A1704_RS08040	AT45_RS15740	DYR29_RS18135	BM143_RS15115	C1631_RS22275	NBC122_RS03315	CEY12_RS17225
1804	Core	A1704_RS03115	AT45_RS01925	DYR29_RS02245	BM143_RS12520	C1631_RS00590	NBC122_RS12160	CEY12_RS01940
1805	Core	A1704_RS18155	AT45_RS18025	DYR29_RS19640	BM143_RS07165	C1631_RS20185	NBC122_RS01630	CEY12_RS18750
1806	Core	A1704_RS07685	AT45_RS15405	DYR29_RS18480	BM143_RS15470	C1631_RS22565	NBC122_RS02975	CEY12_RS17520
1807	Core	A1704_RS10475	AT45_RS11300	DYR29_RS16185	BM143_RS17825	C1631_RS17520	NBC122_RS04050	CEY12_RS15295
1808	Core	A1704_RS21235	AT45_RS11635	DYR29_RS14000	BM143_RS19195	C1631_RS19600	NBC122_RS03625	CEY12_RS13135
1809	Core	A1704_RS19975	AT45_RS09085	DYR29_RS12725	BM143_RS16515	C1631_RS07960	NBC122_RS06145	CEY12_RS11915
1810	Core	A1704_RS23320	AT45_RS12345	DYR29_RS21065	BM143_RS08425	C1631_RS12620	NBC122_RS01890	CEY12_RS20050
1811	Core	A1704_RS23325	AT45_RS12350	DYR29_RS21060	BM143_RS08420	C1631_RS12615	NBC122_RS09370	CEY12_RS20045
1812	Core	A1704_RS05750	AT45_RS05850	DYR29_RS21520	BM143_RS09040	C1631_RS13245	NBC122_RS10455	CEY12_RS20940
1813	Core	A1704_RS09595	AT45_RS10545	DYR29_RS15305	BM143_RS22135	C1631_RS18395	NBC122_RS04575	CEY12_RS14535
1814	Core	A1704_RS09525	AT45_RS10465	DYR29_RS15235	BM143_RS22215	C1631_RS18465	NBC122_RS04505	CEY12_RS14460
1815	Core	A1704_RS23605	AT45_RS13225	DYR29_RS20755	BM143_RS04165	C1631_RS12345	NBC122_RS09895	CEY12_RS19815
1816	Core	A1704_RS22525	AT45_RS10185	DYR29_RS11600	BM143_RS06935	C1631_RS09160	NBC122_RS07415	CEY12_RS10745
1817	Core	A1704_RS04490	AT45_RS04910	DYR29_RS00010	BM143_RS10405	C1631_RS14530	NBC122_RS00290	CEY12_RS00010
1818	Core	A1704_RS12000	AT45_RS16130	DYR29_RS17660	BM143_RS14710	C1631_RS16025	NBC122_RS06010	CEY12_RS16765
1819	Core	A1704_RS12695	AT45_RS06650	DYR29_RS10705	BM143_RS05970	C1631_RS10125	NBC122_RS01375	CEY12_RS10000
1820	Core	A1704_RS23610	AT45_RS13230	DYR29_RS20750	BM143_RS04170	C1631_RS12340	NBC122_RS09890	CEY12_RS19810
1821	Core	A1704_RS22275	AT45_RS06305	DYR29_RS11355	BM143_RS06670	C1631_RS09410	NBC122_RS07410	CEY12_RS10510
1822	Core	A1704_RS04495	AT45_RS04915	DYR29_RS00005	BM143_RS10400	C1631_RS14525	NBC122_RS00295	CEY12_RS00005
1823	Core	A1704_RS24045	AT45_RS19910	DYR29_RS17665	BM143_RS14715	C1631_RS16020	NBC122_RS06015	CEY12_RS16770
1824	Core	A1704_RS17650	AT45_RS19460	DYR29_RS20060	BM143_RS07630	C1631_RS21775	NBC122_RS10020	CEY12_RS19140
1825	Core	A1704_RS19790	AT45_RS08880	DYR29_RS12915	BM143_RS16725	C1631_RS07755	NBC122_RS02900	CEY12_RS12095
1826	Core	A1704_RS07680	AT45_RS15400	DYR29_RS18485	BM143_RS15475	C1631_RS22570	NBC122_RS02970	CEY12_RS17525
1827	Core	A1704_RS10480	AT45_RS11305	DYR29_RS16190	BM143_RS17820	C1631_RS17515	NBC122_RS04055	CEY12_RS15300
1828	Core	A1704_RS04270	AT45_RS04700	DYR29_RS00230	BM143_RS19905	C1631_RS14790	NBC122_RS09375	CEY12_RS00245
1829	Core	A1704_RS05760	AT45_RS05860	DYR29_RS21495	BM143_RS09020	C1631_RS13225	NBC122_RS10450	CEY12_RS20930
1830	Core	A1704_RS09590	AT45_RS10540	DYR29_RS15300	BM143_RS22140	C1631_RS18400	NBC122_RS04570	CEY12_RS14530
1831	Core	A1704_RS01395	AT45_RS02485	DYR29_RS04090	BM143_RS11330	C1631_RS01835	NBC122_RS12855	CEY12_RS02950
1832	Core	A1704_RS09520	AT45_RS10460	DYR29_RS15230	BM143_RS22220	C1631_RS18470	NBC122_RS04500	CEY12_RS14455
1833	Core	A1704_RS19490	AT45_RS08600	DYR29_RS13190	BM143_RS16995	C1631_RS07485	NBC122_RS06185	CEY12_RS12360
1834	Core	A1704_RS14860	AT45_RS01505	DYR29_RS07895	BM143_RS03240	C1631_RS06085	NBC122_RS04615	CEY12_RS01740
1835	Core	A1704_RS19825	AT45_RS08915	DYR29_RS12880	BM143_RS16690	C1631_RS07790	NBC122_RS02865	CEY12_RS12060
1836	Core	A1704_RS02605	AT45_RS02825	DYR29_RS02735	BM143_RS12000	C1631_RS01110	NBC122_RS11530	CEY12_RS02410
1837	Core	A1704_RS20770	AT45_RS12080	DYR29_RS13500	BM143_RS18680	C1631_RS20080	NBC122_RS03410	CEY12_RS12690
1838	Core	A1704_RS07455	AT45_RS13935	DYR29_RS08260	BM143_RS02870	C1631_RS06620	NBC122_RS11410	CEY12_RS07340
1839	Core	A1704_RS08700	AT45_RS09800	DYR29_RS12035	BM143_RS22815	C1631_RS08710	NBC122_RS05690	CEY12_RS11100
1840	Core	A1704_RS06955	AT45_RS05485	DYR29_RS07080	BM143_RS01990	C1631_RS05340	NBC122_RS12210	CEY12_RS06820
1841	Core	A1704_RS12105	AT45_RS16035	DYR29_RS17775	BM143_RS14825	C1631_RS15940	NBC122_RS02760	CEY12_RS16875
1842	Core	A1704_RS24945	AT45_RS14945	DYR29_RS22795	BM143_RS01565	C1631_RS24325	NBC122_RS08995	CEY12_RS06425
1843	Core	A1704_RS14855	AT45_RS01510	DYR29_RS07890	BM143_RS03235	C1631_RS06080	NBC122_RS04610	CEY12_RS01745
1844	Core	A1704_RS20775	AT45_RS12075	DYR29_RS13505	BM143_RS18685	C1631_RS20075	NBC122_RS03415	CEY12_RS12695
1845	Core	A1704_RS02595	AT45_RS02815	DYR29_RS02745	BM143_RS11995	C1631_RS01115	NBC122_RS11415	CEY12_RS02415
1846	Core	A1704_RS14250	AT45_RS07895	DYR29_RS09180	BM143_RS04230	C1631_RS11790	NBC122_RS01475	CEY12_RS08385
1847	Core	A1704_RS06720	AT45_RS14510	DYR29_RS07310	BM143_RS02190	C1631_RS05565	NBC122_RS11190	CEY12_RS06985
1848	Core	A1704_RS13980	AT45_RS07640	DYR29_RS09430	BM143_RS04485	C1631_RS11540	NBC122_RS01520	CEY12_RS08635
1849	Core	A1704_RS22685	AT45_RS10015	DYR29_RS11815	BM143_RS23235	C1631_RS09020	NBC122_RS02270	CEY12_RS10905
1850	Core	A1704_RS04235	AT45_RS04665	DYR29_RS00270	BM143_RS19940	C1631_RS14830	NBC122_RS09400	CEY12_RS00280
1851	Core	A1704_RS08965	AT45_RS11055	DYR29_RS14750	BM143_RS22675	C1631_RS18910	NBC122_RS09470	CEY12_RS13920
1852	Core	A1704_RS16065	AT45_RS03610	DYR29_RS05960	BM143_RS00900	C1631_RS04040	NBC122_RS00845	CEY12_RS05335
1853	Core	A1704_RS22740	AT45_RS09925	DYR29_RS11860	BM143_RS23190	C1631_RS08980	NBC122_RS05835	CEY12_RS10935
1854	Core	A1704_RS23155	AT45_RS07950	DYR29_RS21220	BM143_RS08595	C1631_RS12810	NBC122_RS08460	CEY12_RS20230
1855	Core	A1704_RS10735	AT45_RS17170	DYR29_RS16425	BM143_RS17525	C1631_RS17315	NBC122_RS04325	CEY12_RS15530
1856	Core	A1704_RS04800	AT45_RS05210	DYR29_RS22435	BM143_RS10050	C1631_RS14165	NBC122_RS10350	CEY12_RS21825
1857	Core	A1704_RS04230	AT45_RS04660	DYR29_RS00275	BM143_RS19945	C1631_RS14835	NBC122_RS09405	CEY12_RS00285
1858	Core	A1704_RS22465	AT45_RS10210	DYR29_RS11535	BM143_RS06870	C1631_RS09210	NBC122_RS07310	CEY12_RS10695
1859	Core	A1704_RS14095	AT45_RS07730	DYR29_RS09320	BM143_RS04370	C1631_RS11655	NBC122_RS01400	CEY12_RS08515
1860	Core	A1704_RS16130	AT45_RS03670	DYR29_RS06020	BM143_RS00975	C1631_RS04105	NBC122_RS11195	CEY12_RS05415
1861	Core	A1704_RS13985	AT45_RS07645	DYR29_RS09425	BM143_RS04480	C1631_RS11545	NBC122_RS01525	CEY12_RS08630
1862	Core	A1704_RS13550	AT45_RS07305	DYR29_RS09830	BM143_RS04890	C1631_RS11100	NBC122_RS01245	CEY12_RS08950
1863	Core	A1704_RS17585	AT45_RS19500	DYR29_RS20125	BM143_RS07680	C1631_RS21835	NBC122_RS00780	CEY12_RS19205
1864	Core	A1704_RS14120	AT45_RS07755	DYR29_RS09295	BM143_RS04340	C1631_RS11680	NBC122_RS01435	CEY12_RS08490
1865	Core	A1704_RS20635	AT45_RS09690	DYR29_RS12160	BM143_RS15785	C1631_RS08595	NBC122_RS05770	CEY12_RS11225
1866	Core	A1704_RS10720	AT45_RS17185	DYR29_RS16415	BM143_RS17560	C1631_RS17330	NBC122_RS04315	CEY12_RS15520
1867	Core	A1704_RS14385	AT45_RS12150	DYR29_RS09055	BM143_RS03975	C1631_RS11910	NBC122_RS09240	CEY12_RS08260
1868	Core	A1704_RS13170	AT45_RS07075	DYR29_RS10200	BM143_RS05305	C1631_RS10700	NBC122_RS02485	CEY12_RS09425
1869	Core	A1704_RS20025	AT45_RS09140	DYR29_RS12675	BM143_RS16440	C1631_RS08025	NBC122_RS05800	CEY12_RS11860
1870	Core	A1704_RS12260	AT45_RS15880	DYR29_RS17940	BM143_RS14955	C1631_RS15790	NBC122_RS02440	CEY12_RS17035
1871	Accessory	A1704_RS12710	AT45_RS06665	DYR29_RS10690	BM143_RS05945	C1631_RS10145	-	CEY12_RS00680,CEY12_RS09985
1872	Accessory	-	AT45_RS07510	DYR29_RS07960	BM143_RS04645,BM143_RS09045,BM143_RS11480,BM143_RS18280	-	-	CEY12_RS08780
1873	Core	A1704_RS14395	AT45_RS12135	DYR29_RS09045	BM143_RS03960	C1631_RS11920	NBC122_RS09245	CEY12_RS08250
1874	Core	A1704_RS14435	AT45_RS13635	DYR29_RS09005	BM143_RS03925	C1631_RS11955	NBC122_RS09280	CEY12_RS08215
1875	Core	A1704_RS11830	AT45_RS16295	DYR29_RS17495	BM143_RS14535	C1631_RS16200	NBC122_RS05875	CEY12_RS16600
1876	Core	A1704_RS12250	AT45_RS15885	DYR29_RS17935	BM143_RS14950	C1631_RS15795	NBC122_RS02445	CEY12_RS17030
1877	Core	A1704_RS14165	AT45_RS07815	DYR29_RS09245	BM143_RS04280	C1631_RS11740	NBC122_RS01510	CEY12_RS08440
1878	Core	A1704_RS13565	AT45_RS07300	DYR29_RS09825	BM143_RS04905	C1631_RS11115	NBC122_RS01240	CEY12_RS08965
1879	Core	A1704_RS19390	AT45_RS08470	DYR29_RS13295	BM143_RS17120	C1631_RS07375	NBC122_RS06350	CEY12_RS12470
1880	Core	A1704_RS14115	AT45_RS07750	DYR29_RS09300	BM143_RS04345	C1631_RS11675	NBC122_RS01430	CEY12_RS08495
1881	Core	A1704_RS22585	AT45_RS10125	DYR29_RS11710	BM143_RS07070	C1631_RS09115	NBC122_RS07325	CEY12_RS10805
1882	Core	A1704_RS16980	AT45_RS14905	DYR29_RS06815	BM143_RS01700	C1631_RS05060	NBC122_RS00740	CEY12_RS06560
1883	Core	A1704_RS22230	AT45_RS06330	DYR29_RS11310	BM143_RS06610	C1631_RS09455	NBC122_RS01285	CEY12_RS10475
1884	Core	A1704_RS20035	AT45_RS09150	DYR29_RS12665	BM143_RS16430	C1631_RS08035	NBC122_RS05775	CEY12_RS11850
1885	Core	A1704_RS20720	AT45_RS09775	DYR29_RS12065	BM143_RS22765	C1631_RS08675	NBC122_RS05705	CEY12_RS11130
1886	Core	A1704_RS21035	AT45_RS11815	DYR29_RS13785	BM143_RS18980	C1631_RS19805	NBC122_RS03500	CEY12_RS12950
1887	Core	A1704_RS23220	AT45_RS12260	DYR29_RS21165	BM143_RS08540	C1631_RS12755	NBC122_RS02095	CEY12_RS20180
1888	Core	A1704_RS20785	AT45_RS12065	DYR29_RS13515	BM143_RS18695	C1631_RS20065	NBC122_RS03425	CEY12_RS12705
1889	Core	A1704_RS05435	AT45_RS05615	DYR29_RS21830	BM143_RS09385	C1631_RS13555	NBC122_RS11055	CEY12_RS21200
1890	Core	A1704_RS14045	AT45_RS07690	DYR29_RS09370	BM143_RS04425	C1631_RS11605	NBC122_RS08740	CEY12_RS08575
1891	Core	A1704_RS22605	AT45_RS10100	DYR29_RS11730	BM143_RS07090	C1631_RS09095	NBC122_RS08785	CEY12_RS10825
1892	Core	A1704_RS02225	AT45_RS02315	DYR29_RS03070	BM143_RS11640	C1631_RS01470	NBC122_RS12225	CEY12_RS02745
1893	Core	A1704_RS21145	AT45_RS11720	DYR29_RS13900	BM143_RS19105	C1631_RS19690	NBC122_RS03575	CEY12_RS13060
1894	Core	A1704_RS14565	AT45_RS13710	DYR29_RS08905	BM143_RS03785	C1631_RS07140	NBC122_RS11420	CEY12_RS08095
1895	Core	A1704_RS01020	AT45_RS02935	DYR29_RS04420	BM143_RS11000	C1631_RS02765	NBC122_RS02090	CEY12_RS03365
1896	Core	A1704_RS20780	AT45_RS12070	DYR29_RS13510	BM143_RS18690	C1631_RS20070	NBC122_RS03420	CEY12_RS12700
1897	Core	A1704_RS05440	AT45_RS05620	DYR29_RS21825	BM143_RS24130	C1631_RS24095	NBC122_RS11050	CEY12_RS21195
1898	Core	A1704_RS16900	AT45_RS14935	DYR29_RS06740	BM143_RS01625	C1631_RS04970	NBC122_RS08880	CEY12_RS06480
1899	Accessory	A1704_RS09440	-	DYR29_RS15150	BM143_RS22300	C1631_RS18550,C1631_RS18545	-	CEY12_RS14365,CEY12_RS14370
1900	Accessory	A1704_RS13635	AT45_RS13520	DYR29_RS09755	BM143_RS04810,BM143_RS03205	C1631_RS11185,C1631_RS12955	-	-
1901	Accessory	A1704_RS10165	AT45_RS10975,AT45_RS11585	DYR29_RS15900	BM143_RS18190	C1631_RS17790	-	CEY12_RS15015
1902	Accessory	A1704_RS13155	AT45_RS07060	DYR29_RS10215	BM143_RS05320	C1631_RS10680	-	CEY12_RS03270,CEY12_RS09440
1903	Accessory	A1704_RS17495	AT45_RS12630,AT45_RS13060	DYR29_RS20215	BM143_RS07760	C1631_RS21930	-	CEY12_RS19280
1904	Accessory	A1704_RS12875,A1704_RS05705	-	DYR29_RS10520,DYR29_RS21570	BM143_RS05680	C1631_RS13280	-	CEY12_RS09830
1905	Accessory	A1704_RS00315	AT45_RS09840	DYR29_RS18380,DYR29_RS17450	BM143_RS10255,BM143_RS24135	-	-	CEY12_RS16560
1906	Accessory	A1704_RS14605	AT45_RS13730,AT45_RS10150	DYR29_RS08880	BM143_RS03745	C1631_RS07115	-	CEY12_RS08070
1907	Accessory	A1704_RS08225,A1704_RS06115	-	DYR29_RS01190	BM143_RS13285,BM143_RS13455	-	-	CEY12_RS20745,CEY12_RS20605
1908	Accessory	A1704_RS24505	-	DYR29_RS09410	BM143_RS23895	C1631_RS24045,C1631_RS24050	-	CEY12_RS22235,CEY12_RS22215
1909	Accessory	A1704_RS24185,A1704_RS24165	AT45_RS19980	DYR29_RS15370	BM143_RS23830	C1631_RS18330	-	CEY12_RS22195
1910	Accessory	A1704_RS17860	-	DYR29_RS19850	BM143_RS07400,BM143_RS11820	C1631_RS21535	-	CEY12_RS01545,CEY12_RS02585
1911	Accessory	A1704_RS16535	AT45_RS05375	DYR29_RS06335	BM143_RS01385	C1631_RS04500	-	CEY12_RS05705,CEY12_RS06740
1912	Accessory	A1704_RS10150,A1704_RS15030	AT45_RS10960	DYR29_RS15885	BM143_RS18205	C1631_RS17805	-	CEY12_RS15000
1913	Accessory	A1704_RS04090	-	DYR29_RS00410	BM143_RS16010,BM143_RS20115	C1631_RS15005	-	CEY12_RS11415,CEY12_RS00420
1914	Accessory	A1704_RS08940	AT45_RS17685	DYR29_RS14720	BM143_RS22700	C1631_RS18940,C1631_RS01810	-	CEY12_RS13870
1915	Accessory	A1704_RS17070	AT45_RS05360	DYR29_RS22805,DYR29_RS22800	BM143_RS01790	C1631_RS05150	-	CEY12_RS06660
1916	Accessory	A1704_RS19310	-	DYR29_RS13395	BM143_RS17190	C1631_RS07295,C1631_RS15445	-	CEY12_RS00845,CEY12_RS12555
1917	Accessory	A1704_RS24475	AT45_RS20075	DYR29_RS17765	BM143_RS24035	C1631_RS24130,C1631_RS24125	-	CEY12_RS22480
1918	Accessory	A1704_RS17000	AT45_RS14885	DYR29_RS06835	BM143_RS01720	C1631_RS05080	-	CEY12_RS22075,CEY12_RS06595
1919	Accessory	A1704_RS16210,A1704_RS17105	-	DYR29_RS06970	BM143_RS01840	C1631_RS05205	-	CEY12_RS20030,CEY12_RS06710
1920	Accessory	A1704_RS15160	AT45_RS04280	-	BM143_RS16115	C1631_RS08340,C1631_RS05745	-	CEY12_RS11530,CEY12_RS22695
1921	Accessory	A1704_RS18965	AT45_RS18940	DYR29_RS18945	BM143_RS21620	C1631_RS20970,C1631_RS04570	-	CEY12_RS18045
1922	Accessory	A1704_RS12615	AT45_RS09970,AT45_RS09630	DYR29_RS10785	BM143_RS06085	C1631_RS10045	-	CEY12_RS10075
1923	Accessory	A1704_RS21520	-	DYR29_RS14295,DYR29_RS22515	BM143_RS19495	C1631_RS19325	-	CEY12_RS05935,CEY12_RS13460
1924	Accessory	A1704_RS05795	AT45_RS05900	DYR29_RS21460	BM143_RS08965	C1631_RS13185	-	CEY12_RS01180,CEY12_RS20905
1925	Accessory	A1704_RS13125	AT45_RS07035	DYR29_RS10245	BM143_RS05355	C1631_RS10650	-	CEY12_RS09470,CEY12_RS04325
1926	Accessory	A1704_RS00460	AT45_RS08005	DYR29_RS04935	BM143_RS23490	C1631_RS02350	-	CEY12_RS04245,CEY12_RS06115
1927	Accessory	-	-	DYR29_RS03945,DYR29_RS06930	BM143_RS04525	C1631_RS05170	-	CEY12_RS19285,CEY12_RS06675,CEY12_RS01350
1928	Accessory	A1704_RS24845,A1704_RS24850	AT45_RS02940	DYR29_RS04510	BM143_RS10840	C1631_RS03090	-	CEY12_RS03330
1929	Accessory	A1704_RS09450	AT45_RS17855	DYR29_RS15145,DYR29_RS15160	BM143_RS22295	C1631_RS18555	-	CEY12_RS14360
1930	Accessory	A1704_RS12885	AT45_RS06790	DYR29_RS10510	BM143_RS05665	C1631_RS10365	-	CEY12_RS04360,CEY12_RS09820
1931	Accessory	A1704_RS00285,A1704_RS12650	AT45_RS02760	DYR29_RS05060	BM143_RS23330	C1631_RS02590	-	CEY12_RS04440
1932	Accessory	A1704_RS10255	AT45_RS11080	DYR29_RS15965	BM143_RS18100,BM143_RS15825	C1631_RS17725	-	CEY12_RS15095
1933	Accessory	A1704_RS11550	AT45_RS16480,AT45_RS12595	DYR29_RS17245	BM143_RS14250	C1631_RS16480	-	CEY12_RS16310
1934	Accessory	A1704_RS05040	AT45_RS14715	DYR29_RS22185	BM143_RS09765	C1631_RS13895,C1631_RS15360	-	CEY12_RS21540
1935	Accessory	A1704_RS24820	AT45_RS16465	DYR29_RS17260	BM143_RS14265,BM143_RS13200	C1631_RS16460	-	CEY12_RS16325
1936	Accessory	A1704_RS03395	AT45_RS04075,AT45_RS10080	DYR29_RS01430	BM143_RS20790	C1631_RS00100	-	CEY12_RS01055
1937	Accessory	A1704_RS01125	AT45_RS01885	DYR29_RS04320	BM143_RS11085	C1631_RS02125	-	CEY12_RS03175,CEY12_RS01875
1938	Accessory	A1704_RS11790,A1704_RS19555,A1704_RS19550	AT45_RS08675	DYR29_RS13125,DYR29_RS13130	-	-	-	CEY12_RS12290
1939	Accessory	A1704_RS02815	AT45_RS01760,AT45_RS09965	DYR29_RS02535	BM143_RS12220	C1631_RS00905	-	CEY12_RS02215
1940	Accessory	A1704_RS13645	-	DYR29_RS09745	BM143_RS02670,BM143_RS04790	C1631_RS01260,C1631_RS11195	-	CEY12_RS05835
1941	Accessory	A1704_RS17125	-	DYR29_RS07505,DYR29_RS06990	BM143_RS01860	C1631_RS05225	-	CEY12_RS14205,CEY12_RS06730
1942	Accessory	A1704_RS04610	AT45_RS19840	DYR29_RS22630	BM143_RS10280	C1631_RS14390,C1631_RS14385	-	CEY12_RS22020
1943	Accessory	A1704_RS11585	AT45_RS16445,AT45_RS07395	DYR29_RS17280	BM143_RS14285	C1631_RS16430	-	CEY12_RS16345
1944	Accessory	A1704_RS17475	AT45_RS19545	DYR29_RS20235	BM143_RS07790	C1631_RS21945	-	CEY12_RS19315,CEY12_RS01600
1945	Accessory	A1704_RS05550	AT45_RS05715,AT45_RS12400	DYR29_RS21715	BM143_RS09270	C1631_RS13450	-	CEY12_RS21080
1946	Accessory	A1704_RS19305	-	DYR29_RS13400	BM143_RS17195	C1631_RS15450,C1631_RS07290	-	CEY12_RS00850,CEY12_RS12560
1947	Accessory	A1704_RS21560	AT45_RS11330	-	BM143_RS19520,BM143_RS23790,BM143_RS19525	C1631_RS19280	-	CEY12_RS22290
1948	Accessory	A1704_RS01315	AT45_RS02530,AT45_RS14180	DYR29_RS04160	BM143_RS11280	C1631_RS01945	-	CEY12_RS03005
1949	Accessory	A1704_RS16620	AT45_RS00070	DYR29_RS06400	BM143_RS01445,BM143_RS13430	C1631_RS04675	-	CEY12_RS05885
1950	Accessory	A1704_RS16515	AT45_RS12845,AT45_RS15220	DYR29_RS06315	BM143_RS01335	C1631_RS04480	-	CEY12_RS05690
1951	Accessory	A1704_RS07160	AT45_RS08225	DYR29_RS07980	BM143_RS08720,BM143_RS23265	C1631_RS06015	-	CEY12_RS20490
1952	Accessory	A1704_RS17320	AT45_RS13530	DYR29_RS20375	BM143_RS07915	C1631_RS22090,C1631_RS22985	-	CEY12_RS19400
1953	Accessory	A1704_RS09425,A1704_RS13250	AT45_RS17880	DYR29_RS15130	BM143_RS22315	C1631_RS18565	-	CEY12_RS14350
1954	Accessory	A1704_RS15375	-	DYR29_RS05275,DYR29_RS00550	BM143_RS20640	C1631_RS03280,C1631_RS15215	-	CEY12_RS00960
1955	Accessory	A1704_RS04710	AT45_RS05125	DYR29_RS22530	BM143_RS10140	C1631_RS14270,C1631_RS04540	-	CEY12_RS21910
1956	Accessory	A1704_RS03185	AT45_RS01875	DYR29_RS02175	BM143_RS12590,BM143_RS13105	C1631_RS00525	-	CEY12_RS01835
1957	Accessory	A1704_RS13045,A1704_RS20070	AT45_RS09020	DYR29_RS10345	BM143_RS05460	C1631_RS10555	-	CEY12_RS09580
1958	Accessory	A1704_RS01130	AT45_RS02050	DYR29_RS04315	BM143_RS11090,BM143_RS13035	C1631_RS02120	-	CEY12_RS03170
1959	Accessory	A1704_RS04715	AT45_RS05130	DYR29_RS22525	BM143_RS10135	C1631_RS14265,C1631_RS04545	-	CEY12_RS21905
1960	Accessory	A1704_RS08890	AT45_RS17635	DYR29_RS14670,DYR29_RS01670	BM143_RS22755	C1631_RS18995	-	CEY12_RS13815
1961	Accessory	A1704_RS17480,A1704_RS14835	-	DYR29_RS20230,DYR29_RS08660	BM143_RS07785	C1631_RS04715	-	CEY12_RS19310
1962	Accessory	A1704_RS01505	AT45_RS02385	DYR29_RS03985	BM143_RS11425,BM143_RS15120	C1631_RS01680	-	CEY12_RS02850
1963	Accessory	A1704_RS07000	AT45_RS05430	DYR29_RS11835	BM143_RS01930,BM143_RS22780	C1631_RS05305,C1631_RS05315	-	-
1964	Accessory	A1704_RS05285,A1704_RS05290,A1704_RS24310	-	DYR29_RS21985	BM143_RS09550	C1631_RS13700,C1631_RS13695	-	-
1965	Accessory	A1704_RS22135,A1704_RS06470,A1704_RS24525	AT45_RS14355,AT45_RS14370	DYR29_RS07665,DYR29_RS07685	-	-	-	-
1966	Unique	-	-	-	-	-	NBC122_RS13340,NBC122_RS13885,NBC122_RS13265,NBC122_RS12510,NBC122_RS06905,NBC122_RS13395	-
1967	Accessory	A1704_RS12930	AT45_RS19385	DYR29_RS10465	BM143_RS05595	C1631_RS10415	NBC122_RS06660	-
1968	Accessory	A1704_RS14840	-	DYR29_RS08650	BM143_RS03290	C1631_RS06890	NBC122_RS09935	CEY12_RS07830
1969	Accessory	A1704_RS02490	AT45_RS08000	DYR29_RS02850	BM143_RS11460	C1631_RS04770	NBC122_RS10250	-
1970	Accessory	A1704_RS05045	AT45_RS14710	DYR29_RS22180	BM143_RS09760	C1631_RS13890	-	CEY12_RS21535
1971	Accessory	A1704_RS01475	AT45_RS02405	DYR29_RS04015	-	C1631_RS01730	NBC122_RS12920	CEY12_RS02875
1972	Accessory	A1704_RS14645	-	DYR29_RS08840	BM143_RS03685	C1631_RS07075	NBC122_RS08045	CEY12_RS08030
1973	Accessory	A1704_RS05685	AT45_RS05825	DYR29_RS21590	BM143_RS09125	C1631_RS13315	-	CEY12_RS20970
1974	Accessory	-	AT45_RS06895	-	BM143_RS05535	C1631_RS10475	NBC122_RS14095,NBC122_RS01760	CEY12_RS09725
1975	Accessory	-	AT45_RS16555,AT45_RS16575	DYR29_RS17140	BM143_RS14125	C1631_RS11360	-	CEY12_RS08755
1976	Accessory	A1704_RS14650	-	DYR29_RS08835	BM143_RS03680	C1631_RS07070	NBC122_RS08040	CEY12_RS08025
1977	Accessory	A1704_RS01745	AT45_RS18500,AT45_RS00245	DYR29_RS01010,DYR29_RS01825	-	-	NBC122_RS07915	-
1978	Accessory	-	-	-	-	C1631_RS23205	NBC122_RS13270,NBC122_RS13335,NBC122_RS06900,NBC122_RS13880,NBC122_RS12505	-
1979	Accessory	A1704_RS23830	AT45_RS13450	DYR29_RS20500	BM143_RS08070	C1631_RS12080	-	CEY12_RS19555
1980	Accessory	A1704_RS10840	-	DYR29_RS16525	BM143_RS17435	C1631_RS17245	NBC122_RS01045	CEY12_RS15615
1981	Accessory	A1704_RS13845	AT45_RS07565	DYR29_RS09545	BM143_RS04565	C1631_RS11395	NBC122_RS01155	-
1982	Accessory	A1704_RS00730	AT45_RS02720	DYR29_RS04695	BM143_RS23585	C1631_RS02870	-	CEY12_RS03550
1983	Accessory	A1704_RS24360	AT45_RS20000	DYR29_RS21935	-	C1631_RS24100	NBC122_RS14380	CEY12_RS22410
1984	Accessory	A1704_RS18355	-	DYR29_RS19460	BM143_RS21030	C1631_RS20385	NBC122_RS09865	CEY12_RS18565
1985	Accessory	A1704_RS22840	-	DYR29_RS11960	BM143_RS23085	C1631_RS08880	NBC122_RS11425,NBC122_RS11790	-
1986	Accessory	A1704_RS24920	-	DYR29_RS17070	BM143_RS14045	C1631_RS16645,C1631_RS16680	-	CEY12_RS16145
1987	Accessory	A1704_RS21695	AT45_RS17475	-	BM143_RS19700	C1631_RS19155	NBC122_RS05265	CEY12_RS13630
1988	Accessory	A1704_RS00565	-	DYR29_RS04835	BM143_RS03250,BM143_RS02610	C1631_RS02260	-	CEY12_RS04155
1989	Accessory	A1704_RS20415	-	DYR29_RS12340	BM143_RS16035	C1631_RS08410	NBC122_RS02515	CEY12_RS11440
1990	Accessory	A1704_RS10215	AT45_RS10995	DYR29_RS15925	BM143_RS18140	C1631_RS17765	NBC122_RS04165	-
1991	Accessory	A1704_RS06005,A1704_RS00105	AT45_RS12735,AT45_RS01325	-	BM143_RS13500	-	NBC122_RS13480	-
1992	Accessory	A1704_RS00810	AT45_RS02685	DYR29_RS04615	BM143_RS10745	C1631_RS02995	-	CEY12_RS03510
1993	Accessory	A1704_RS06645	-	DYR29_RS07355	BM143_RS02245	C1631_RS05610	NBC122_RS11145	CEY12_RS07045
1994	Accessory	A1704_RS13735	-	DYR29_RS09660	BM143_RS04720	C1631_RS11280	NBC122_RS12595	CEY12_RS08840
1995	Accessory	A1704_RS12050	AT45_RS16080	DYR29_RS17715	BM143_RS14775	-	NBC122_RS01555	CEY12_RS16825
1996	Accessory	A1704_RS14625	-	DYR29_RS08860	BM143_RS03705	C1631_RS07095	NBC122_RS08060	CEY12_RS22570
1997	Accessory	A1704_RS14620	-	DYR29_RS08865	BM143_RS03710	C1631_RS07100	NBC122_RS08065	CEY12_RS22575
[truncated: 4,845 more rows]

## Sheet: Table S6
Table S6. Comparisons of COG functions among the pan-genome components
COG ID	COG category	Distribution
		Core		Accessory		Unique
		Gene count	Ratio (%)	Gene count	Ratio (%)	Gene count	Ratio (%)
A	RNA processing and modification	1	0.00846812	0	0	0	0
C	Energy production and conversion	808	6.84224	266	3.95128	47	6.94239
D	Cell cycle control, cell division, chromosome partitioning	180	1.52426	35	0.519905	13	1.92024
E	Amino acid transport and metabolism	1041	8.81531	476	7.07071	25	3.69276
F	Nucleotide transport and metabolism	401	3.39572	91	1.35175	9	1.32939
G	Carbohydrate transport and metabolism	561	4.75061	655	9.72965	49	7.23781
H	Coenzyme transport and metabolism	743	6.29181	437	6.49138	33	4.87445
I	Lipid transport and metabolism	674	5.70751	380	5.64468	26	3.84047
J	Translation, ribosomal structure and biogenesis	1371	11.6098	249	3.69875	18	2.65879
K	Transcription	850	7.1979	936	13.9037	44	6.49926
L	Replication, recombination and repair	698	5.91075	159	2.36185	47	6.94239
M	Cell wall/membrane/envelope biogenesis	1236	10.4666	569	8.45217	79	11.6691
N	Cell motility	83	0.702854	53	0.787285	4	0.590842
O	Posttranslational modification, protein turnover, chaperones	832	7.04547	389	5.77837	25	3.69276
P	Inorganic ion transport and metabolism	600	5.08087	645	9.58111	46	6.79468
Q	Secondary metabolites biosynthesis, transport and catabolism	301	2.5489	275	4.08497	35	5.16987
T	Signal transduction mechanisms	775	6.56279	488	7.24896	35	5.16987
U	Intracellular trafficking, secretion, and vesicular transport	186	1.57507	133	1.97564	9	1.32939
V	Defense mechanisms	412	3.48886	340	5.05051	58	8.56721
W	Extracellular structures	0	0	18	0.26738	5	0.738552
X	Mobilome: prophages, transposons	56	0.474215	133	1.97564	69	10.192
Z	Cytoskeleton	0	0	5	0.0742721	1	0.14771

## Sheet: Table S7
Table S7. Distribution of genes for representative biological mechanisms of halotolerant Chryseobacterium species
Biological mechanisms	KO ID	KO function	C. cucumeris GSE06	C. hispalense DSM 25574	C. indologenes PgBE177	C. oleae DSM 25575	C. phosphatilyticum ISE14	C. salivictor NBC122	Chryseobacterium sp. T16E-39
Potassium transporter	K07646	Sensor histidine kinase KdpD	A1704_RS23835	AT45_RS13455	DYR29_RS20495	BM143_RS08065	C1631_RS12075	-	CEY12_RS19560
	K01546	Potassium-transporting ATPase KdpA	A1704_RS23855	AT45_RS13475	DYR29_RS20475	BM143_RS08045	C1631_RS12055	-	CEY12_RS19580
	K01547	Potassium-transporting ATPase KdpB	A1704_RS23850	AT45_RS13470	DYR29_RS20480	BM143_RS08050	C1631_RS12060	-	CEY12_RS19575
	K01548	Potassium-transporting ATPase KdpC	A1704_RS23845	AT45_RS13465	DYR29_RS20485	BM143_RS08055	C1631_RS12065	-	CEY12_RS19570
Valine, leucine and isoleucine biosynthesis	K00052	3-Isopropylmalate dehydrogenase	A1704_RS01315	AT45_RS02530	DYR29_RS04160	BM143_RS11280	C1631_RS01945	-	CEY12_RS03005
	K00053	Ketol-acid reductoisomerase	A1704_RS05590	-	DYR29_RS21675	BM143_RS09230	C1631_RS13410	-	CEY12_RS02485
	K00826	Branched-chain amino acid aminotransferase	A1704_RS05610	-	DYR29_RS21655	BM143_RS09210	C1631_RS13390	-	CEY12_RS02465
	K01649	2-isopropylmalate synthase	A1704_RS01330	AT45_RS02515	DYR29_RS04145	BM143_RS11295	C1631_RS01930	-	CEY12_RS02990
	K01652	Acetolactate synthase large subunit	A1704_RS05600	-	DYR29_RS21665	BM143_RS09220	C1631_RS13400	-	CEY12_RS02475
	K01653	Acetolactate synthase small subunit	A1704_RS05595	-	DYR29_RS21670	BM143_RS09225	C1631_RS13405	-	CEY12_RS02480
	K01687	Dihydroxy-acid dehydratase	A1704_RS05605	-	DYR29_RS21660	BM143_RS09215	C1631_RS13395	-	CEY12_RS02470
	K01703	3-Isopropylmalate/(R)-2-methylmalate dehydratase large subunit	A1704_RS01325	AT45_RS02520	DYR29_RS04150	BM143_RS11290	C1631_RS01935	-	CEY12_RS02995
	K01704	3-Isopropylmalate/(R)-2-methylmalate dehydratase small subunit	A1704_RS01320	AT45_RS02525	DYR29_RS04155	BM143_RS11285	C1631_RS01940	-	CEY12_RS03000
	K01754	Threonine dehydratase	A1704_RS05585	-	DYR29_RS21680	BM143_RS09235	C1631_RS13415	-	CEY12_RS02490
Carotenoid biosynthesis	K02291	15-cis-Phytoene synthase	A1704_RS01895	AT45_RS00415	DYR29_RS03285	BM143_RS11510	C1631_RS05835	NBC122_RS10205	-
	K10027	Phytoene desaturase	A1704_RS01900	AT45_RS00410	DYR29_RS03280	BM143_RS11515	C1631_RS05840	NBC122_RS10210	-
	K15746	beta-Carotene 3-hydroxylase	A1704_RS01885	AT45_RS00420	DYR29_RS03295	BM143_RS11500	C1631_RS05825	NBC122_RS10195	-

## Sheet: Table S8
Table S8. Protein interactions among unique genes in Chryseobacterium salivictor NBC122
Source	Source description	Interaction	Target	Target description	Evidence*
NBC122_RS00120	FAD-dependent monooxygenase	Protein interaction	NBC122_RS00125	Methyltransferase domain-containing protein	0.984
NBC122_RS00120	FAD-dependent monooxygenase	Protein interaction	NBC122_RS08285	FAD-dependent monooxygenase	0.761
NBC122_RS00120	FAD-dependent monooxygenase	Protein interaction	NBC122_RS10230	Flavin reductase	0.533
NBC122_RS00125	Methyltransferase domain-containing protein	Protein interaction	NBC122_RS08285	FAD-dependent monooxygenase	0.63
NBC122_RS00130	Type III polyketide synthase	Protein interaction	NBC122_RS00120	FAD-dependent monooxygenase	0.977
NBC122_RS00130	Type III polyketide synthase	Protein interaction	NBC122_RS00125	Methyltransferase domain-containing protein	0.97
NBC122_RS00150	Phosphopantetheine-binding protein	Protein interaction	NBC122_RS00120	FAD-dependent monooxygenase	0.969
NBC122_RS00150	Phosphopantetheine-binding protein	Protein interaction	NBC122_RS00125	Methyltransferase domain-containing protein	0.965
NBC122_RS00150	Phosphopantetheine-binding protein	Protein interaction	NBC122_RS00130	Type III polyketide synthase	0.971
NBC122_RS00240	Alpha-amylase family glycosyl hydrolase	Protein interaction	NBC122_RS01835	GEVED domain-containing protein	0.838
NBC122_RS00240	Alpha-amylase family glycosyl hydrolase	Protein interaction	NBC122_RS01840	T9SS type A sorting domain-containing protein	0.838
NBC122_RS00240	Alpha-amylase family glycosyl hydrolase	Protein interaction	NBC122_RS02280	APC family permease	0.888
NBC122_RS00265	YciI family protein	Protein interaction	NBC122_RS01845	T9SS type A sorting domain-containing protein	0.739
NBC122_RS00265	YciI family protein	Protein interaction	NBC122_RS07505	T9SS type A sorting domain-containing protein	0.739
NBC122_RS00465	Transposase	Protein interaction	NBC122_RS00460	Transposase	0.972
NBC122_RS00515	Restriction endonuclease	Protein interaction	NBC122_RS11225	Adenosylcobalamin-dependent ribonucleoside-diphosphate reductase	0.573
NBC122_RS00680	Hypothetical protein	Protein interaction	NBC122_RS00685	Hypothetical protein	0.917
NBC122_RS00840	TolC family protein	Protein interaction	NBC122_RS00835	OsmC family protein	0.526
NBC122_RS00840	TolC family protein	Protein interaction	NBC122_RS02785	MlaD family protein	0.574
NBC122_RS00840	TolC family protein	Protein interaction	NBC122_RS06790	TonB-dependent receptor	0.567
NBC122_RS00840	TolC family protein	Protein interaction	NBC122_RS09635	Efflux RND transporter permease subunit	0.862
NBC122_RS00840	TolC family protein	Protein interaction	NBC122_RS09640	Efflux RND transporter periplasmic adaptor subunit	0.892
NBC122_RS00840	TolC family protein	Protein interaction	NBC122_RS10300	TolC family protein	0.538
NBC122_RS00840	TolC family protein	Protein interaction	NBC122_RS11960	Efflux RND transporter permease subunit	0.862
NBC122_RS00840	TolC family protein	Protein interaction	NBC122_RS14505	OmpA family protein	0.505
NBC122_RS00855	Hypothetical protein	Protein interaction	NBC122_RS00840	TolC family protein	0.85
NBC122_RS00855	Hypothetical protein	Protein interaction	NBC122_RS00860	DUF2892 domain-containing protein	0.749
NBC122_RS00860	DUF2892 domain-containing protein	Protein interaction	NBC122_RS00840	TolC family protein	0.805
NBC122_RS00860	DUF2892 domain-containing protein	Protein interaction	NBC122_RS05275	DUF6132 family protein	0.674
NBC122_RS00865	Class I mannose-6-phosphate isomerase	Protein interaction	NBC122_RS00870	HAD-IIB family hydrolase	0.597
NBC122_RS00865	Class I mannose-6-phosphate isomerase	Protein interaction	NBC122_RS00925	Transaldolase	0.571
NBC122_RS00870	HAD-IIB family hydrolase	Protein interaction	NBC122_RS00960	Fructose-bisphosphate aldolase class I	0.541
NBC122_RS00985	Transposase	Protein interaction	NBC122_RS09775	Tyrosine-type recombinase/integrase	0.659
NBC122_RS00985	Transposase	Protein interaction	NBC122_RS14440	Hypothetical protein	0.659
NBC122_RS01005	Tyrosine-type recombinase/integrase	Protein interaction	NBC122_RS00985	Transposase	0.657
NBC122_RS01005	Tyrosine-type recombinase/integrase	Protein interaction	NBC122_RS09715	Transposase	0.657
NBC122_RS01005	Tyrosine-type recombinase/integrase	Protein interaction	NBC122_RS09765	IS91 family transposase	0.929
NBC122_RS01025	Glycosyltransferase family 4 protein	Protein interaction	NBC122_RS07625	EpsG family protein	0.504
NBC122_RS01035	Amylo-alpha-1,6-glucosidase	Protein interaction	NBC122_RS00240	Alpha-amylase family glycosyl hydrolase	0.536
NBC122_RS01335	Deoxyribose-phosphate aldolase	Protein interaction	NBC122_RS00255	Amidohydrolase	0.657
NBC122_RS01335	Deoxyribose-phosphate aldolase	Protein interaction	NBC122_RS00865	Class I mannose-6-phosphate isomerase	0.675
NBC122_RS01335	Deoxyribose-phosphate aldolase	Protein interaction	NBC122_RS00925	Transaldolase	0.788
NBC122_RS01335	Deoxyribose-phosphate aldolase	Protein interaction	NBC122_RS00975	Acetate kinase	0.689
NBC122_RS01335	Deoxyribose-phosphate aldolase	Protein interaction	NBC122_RS08925	Muconate/chloromuconate family cycloisomerase	0.503
NBC122_RS01335	Deoxyribose-phosphate aldolase	Protein interaction	NBC122_RS14140	Polysaccharide pyruvyl transferase family protein	0.645
NBC122_RS01735	DegT/DnrJ/EryC1/StrS family aminotransferase	Protein interaction	NBC122_RS01740	GNAT family N-acetyltransferase	0.807
NBC122_RS01770	DUF4838 domain-containing protein	Protein interaction	NBC122_RS11365	T9SS type B sorting domain-containing protein	0.525
NBC122_RS01835	GEVED domain-containing protein	Protein interaction	NBC122_RS00265	YciI family protein	0.739
NBC122_RS01835	GEVED domain-containing protein	Protein interaction	NBC122_RS01840	T9SS type A sorting domain-containing protein	0.96
NBC122_RS01835	GEVED domain-containing protein	Protein interaction	NBC122_RS01845	T9SS type A sorting domain-containing protein	0.934
NBC122_RS01835	GEVED domain-containing protein	Protein interaction	NBC122_RS01850	Choice-of-anchor D domain-containing protein	0.956
NBC122_RS01835	GEVED domain-containing protein	Protein interaction	NBC122_RS05245	Hypothetical protein	0.535
NBC122_RS01835	GEVED domain-containing protein	Protein interaction	NBC122_RS05590	T9SS type A sorting domain-containing protein	0.918
NBC122_RS01835	GEVED domain-containing protein	Protein interaction	NBC122_RS06825	Nitrous oxide reductase family maturation protein NosD	0.873
NBC122_RS01835	GEVED domain-containing protein	Protein interaction	NBC122_RS07505	T9SS type A sorting domain-containing protein	0.956
NBC122_RS01835	GEVED domain-containing protein	Protein interaction	NBC122_RS07885	T9SS type A sorting domain-containing protein	0.755
NBC122_RS01835	GEVED domain-containing protein	Protein interaction	NBC122_RS11365	T9SS type B sorting domain-containing protein	0.913
NBC122_RS01835	GEVED domain-containing protein	Protein interaction	NBC122_RS14505	OmpA family protein	0.722
NBC122_RS01835	GEVED domain-containing protein	Protein interaction	NBC122_RS14580	Hypothetical protein	0.695
NBC122_RS01835	GEVED domain-containing protein	Protein interaction	NBC122_RS14585	Hypothetical protein	0.695
NBC122_RS01835	GEVED domain-containing protein	Protein interaction	NBC122_RS14590	DUF3570 domain-containing protein	0.695
NBC122_RS01840	T9SS type A sorting domain-containing protein	Protein interaction	NBC122_RS00265	YciI family protein	0.739
NBC122_RS01840	T9SS type A sorting domain-containing protein	Protein interaction	NBC122_RS01845	T9SS type A sorting domain-containing protein	0.938
NBC122_RS01840	T9SS type A sorting domain-containing protein	Protein interaction	NBC122_RS01850	Choice-of-anchor D domain-containing protein	0.956
NBC122_RS01840	T9SS type A sorting domain-containing protein	Protein interaction	NBC122_RS05245	Hypothetical protein	0.535
NBC122_RS01840	T9SS type A sorting domain-containing protein	Protein interaction	NBC122_RS05590	T9SS type A sorting domain-containing protein	0.811
NBC122_RS01840	T9SS type A sorting domain-containing protein	Protein interaction	NBC122_RS06825	Nitrous oxide reductase family maturation protein NosD	0.598
NBC122_RS01840	T9SS type A sorting domain-containing protein	Protein interaction	NBC122_RS07505	T9SS type A sorting domain-containing protein	0.973
NBC122_RS01840	T9SS type A sorting domain-containing protein	Protein interaction	NBC122_RS07885	T9SS type A sorting domain-containing protein	0.68
NBC122_RS01840	T9SS type A sorting domain-containing protein	Protein interaction	NBC122_RS11365	T9SS type B sorting domain-containing protein	0.944
NBC122_RS01840	T9SS type A sorting domain-containing protein	Protein interaction	NBC122_RS14505	OmpA family protein	0.707
NBC122_RS01840	T9SS type A sorting domain-containing protein	Protein interaction	NBC122_RS14580	Hypothetical protein	0.695
NBC122_RS01840	T9SS type A sorting domain-containing protein	Protein interaction	NBC122_RS14585	Hypothetical protein	0.695
NBC122_RS01840	T9SS type A sorting domain-containing protein	Protein interaction	NBC122_RS14590	DUF3570 domain-containing protein	0.695
NBC122_RS01845	T9SS type A sorting domain-containing protein	Protein interaction	NBC122_RS02185	Hypothetical protein	0.869
NBC122_RS01845	T9SS type A sorting domain-containing protein	Protein interaction	NBC122_RS05245	Hypothetical protein	0.535
NBC122_RS01845	T9SS type A sorting domain-containing protein	Protein interaction	NBC122_RS07885	T9SS type A sorting domain-containing protein	0.604
NBC122_RS01845	T9SS type A sorting domain-containing protein	Protein interaction	NBC122_RS11365	T9SS type B sorting domain-containing protein	0.867
NBC122_RS01845	T9SS type A sorting domain-containing protein	Protein interaction	NBC122_RS14580	Hypothetical protein	0.695
NBC122_RS01845	T9SS type A sorting domain-containing protein	Protein interaction	NBC122_RS14585	Hypothetical protein	0.695
NBC122_RS01845	T9SS type A sorting domain-containing protein	Protein interaction	NBC122_RS14590	DUF3570 domain-containing protein	0.695
NBC122_RS01850	Choice-of-anchor D domain-containing protein	Protein interaction	NBC122_RS00265	YciI family protein	0.739
NBC122_RS01850	Choice-of-anchor D domain-containing protein	Protein interaction	NBC122_RS01845	T9SS type A sorting domain-containing protein	0.742
NBC122_RS01850	Choice-of-anchor D domain-containing protein	Protein interaction	NBC122_RS02185	Hypothetical protein	0.869
NBC122_RS01850	Choice-of-anchor D domain-containing protein	Protein interaction	NBC122_RS05590	T9SS type A sorting domain-containing protein	0.635
NBC122_RS01850	Choice-of-anchor D domain-containing protein	Protein interaction	NBC122_RS07885	T9SS type A sorting domain-containing protein	0.604
NBC122_RS01850	Choice-of-anchor D domain-containing protein	Protein interaction	NBC122_RS11365	T9SS type B sorting domain-containing protein	0.867
NBC122_RS01850	Choice-of-anchor D domain-containing protein	Protein interaction	NBC122_RS14580	Hypothetical protein	0.695
NBC122_RS01850	Choice-of-anchor D domain-containing protein	Protein interaction	NBC122_RS14585	Hypothetical protein	0.695
NBC122_RS01850	Choice-of-anchor D domain-containing protein	Protein interaction	NBC122_RS14590	DUF3570 domain-containing protein	0.695
NBC122_RS01920	CYTH domain-containing protein	Protein interaction	NBC122_RS01915	TIGR03862 family flavoprotein	0.688
NBC122_RS01925	Txe/YoeB family addiction module toxin	Protein interaction	NBC122_RS01930	Type II toxin-antitoxin system prevent-host-death family antitoxin	0.999
NBC122_RS02185	Hypothetical protein	Protein interaction	NBC122_RS01835	GEVED domain-containing protein	0.996
NBC122_RS02185	Hypothetical protein	Protein interaction	NBC122_RS01840	T9SS type A sorting domain-containing protein	0.996
NBC122_RS02185	Hypothetical protein	Protein interaction	NBC122_RS03270	DUTP diphosphatase	0.661
NBC122_RS02185	Hypothetical protein	Protein interaction	NBC122_RS04080	DUF3575 domain-containing protein	0.686
NBC122_RS02185	Hypothetical protein	Protein interaction	NBC122_RS05590	T9SS type A sorting domain-containing protein	0.67
NBC122_RS02185	Hypothetical protein	Protein interaction	NBC122_RS06825	Nitrous oxide reductase family maturation protein NosD	0.689
NBC122_RS02185	Hypothetical protein	Protein interaction	NBC122_RS11365	T9SS type B sorting domain-containing protein	0.907
NBC122_RS02370	Hypothetical protein	Protein interaction	NBC122_RS03200	Glycosyltransferase family 2 protein	0.828
NBC122_RS03040	Helix-turn-helix domain-containing protein	Protein interaction	NBC122_RS03035	Hypothetical protein	0.831
NBC122_RS03050	Helix-turn-helix domain-containing protein	Protein interaction	NBC122_RS03055	Type II toxin-antitoxin system RelE/ParE family toxin	0.77
NBC122_RS03195	Glycosyltransferase family 2 protein	Protein interaction	NBC122_RS07605	Glycosyltransferase family 2 protein	0.692
NBC122_RS03200	Glycosyltransferase family 2 protein	Protein interaction	NBC122_RS07605	Glycosyltransferase family 2 protein	0.631
NBC122_RS03200	Glycosyltransferase family 2 protein	Protein interaction	NBC122_RS07615	Glycosyl transferase	0.544
NBC122_RS03200	Glycosyltransferase family 2 protein	Protein interaction	NBC122_RS07645	Glycosyltransferase family 2 protein	0.553
NBC122_RS03270	DUTP diphosphatase	Protein interaction	NBC122_RS01005	Tyrosine-type recombinase/integrase	0.523
NBC122_RS03270	DUTP diphosphatase	Protein interaction	NBC122_RS09760	Tyrosine-type recombinase/integrase	0.523
NBC122_RS03270	DUTP diphosphatase	Protein interaction	NBC122_RS09775	Tyrosine-type recombinase/integrase	0.523
NBC122_RS03270	DUTP diphosphatase	Protein interaction	NBC122_RS11225	Adenosylcobalamin-dependent ribonucleoside-diphosphate reductase	0.85
NBC122_RS03805	OsmC family protein	Protein interaction	NBC122_RS03810	OsmC family protein	0.55
NBC122_RS04720	DNA mismatch repair protein MutS	Protein interaction	NBC122_RS14545	Helix-turn-helix domain-containing protein	0.542
NBC122_RS05245	Hypothetical protein	Protein interaction	NBC122_RS05255	Hypothetical protein	0.614
NBC122_RS05285	Hypothetical protein	Protein interaction	NBC122_RS05275	DUF6132 family protein	0.845
NBC122_RS05590	T9SS type A sorting domain-containing protein	Protein interaction	NBC122_RS01845	T9SS type A sorting domain-containing protein	0.688
NBC122_RS05590	T9SS type A sorting domain-containing protein	Protein interaction	NBC122_RS07505	T9SS type A sorting domain-containing protein	0.688
NBC122_RS05610	Hypothetical protein	Protein interaction	NBC122_RS05605	Hypothetical protein	0.845
NBC122_RS05845	Hypothetical protein	Protein interaction	NBC122_RS05850	DMT family transporter	0.845
NBC122_RS06815	ABC transporter permease subunit	Protein interaction	NBC122_RS06825	Nitrous oxide reductase family maturation protein NosD	0.949
NBC122_RS06815	ABC transporter permease subunit	Protein interaction	NBC122_RS06830	Nitrous oxide reductase accessory protein NosL	0.914
NBC122_RS06815	ABC transporter permease subunit	Protein interaction	NBC122_RS06835	Hypothetical protein	0.933
NBC122_RS06815	ABC transporter permease subunit	Protein interaction	NBC122_RS06840	Sec-dependent nitrous-oxide reductase	0.916
NBC122_RS06815	ABC transporter permease subunit	Protein interaction	NBC122_RS06845	Cytochrome c	0.893
NBC122_RS06825	Nitrous oxide reductase family maturation protein NosD	Protein interaction	NBC122_RS01845	T9SS type A sorting domain-containing protein	0.506
NBC122_RS06825	Nitrous oxide reductase family maturation protein NosD	Protein interaction	NBC122_RS06830	Nitrous oxide reductase accessory protein NosL	0.942
NBC122_RS06825	Nitrous oxide reductase family maturation protein NosD	Protein interaction	NBC122_RS06835	Hypothetical protein	0.948
NBC122_RS06825	Nitrous oxide reductase family maturation protein NosD	Protein interaction	NBC122_RS06840	Sec-dependent nitrous-oxide reductase	0.939
NBC122_RS06825	Nitrous oxide reductase family maturation protein NosD	Protein interaction	NBC122_RS06845	Cytochrome c	0.908
NBC122_RS06825	Nitrous oxide reductase family maturation protein NosD	Protein interaction	NBC122_RS10810	Plastocyanin/azurin family copper-binding protein	0.682
NBC122_RS06830	Nitrous oxide reductase accessory protein NosL	Protein interaction	NBC122_RS06835	Hypothetical protein	0.992
NBC122_RS06830	Nitrous oxide reductase accessory protein NosL	Protein interaction	NBC122_RS06840	Sec-dependent nitrous-oxide reductase	0.925
NBC122_RS06830	Nitrous oxide reductase accessory protein NosL	Protein interaction	NBC122_RS06845	Cytochrome c	0.877
NBC122_RS06835	Hypothetical protein	Protein interaction	NBC122_RS06840	Sec-dependent nitrous-oxide reductase	0.964
NBC122_RS06835	Hypothetical protein	Protein interaction	NBC122_RS06845	Cytochrome c	0.939
NBC122_RS06840	Sec-dependent nitrous-oxide reductase	Protein interaction	NBC122_RS06845	Cytochrome c	0.965
NBC122_RS06840	Sec-dependent nitrous-oxide reductase	Protein interaction	NBC122_RS10810	Plastocyanin/azurin family copper-binding protein	0.625
NBC122_RS06895	ATP-binding protein	Protein interaction	NBC122_RS04720	DNA mismatch repair protein MutS	0.933
NBC122_RS06990	PIN domain-containing protein	Protein interaction	NBC122_RS06995	DUF6364 family protein	0.776
NBC122_RS07375	Hypothetical protein	Protein interaction	NBC122_RS08285	FAD-dependent monooxygenase	0.547
NBC122_RS07425	Helix-turn-helix domain-containing protein	Protein interaction	NBC122_RS03055	Type II toxin-antitoxin system RelE/ParE family toxin	0.77
NBC122_RS07430	Type II toxin-antitoxin system RelE/ParE family toxin	Protein interaction	NBC122_RS03050	Helix-turn-helix domain-containing protein	0.832
NBC122_RS07430	Type II toxin-antitoxin system RelE/ParE family toxin	Protein interaction	NBC122_RS07425	Helix-turn-helix domain-containing protein	0.832
NBC122_RS07505	T9SS type A sorting domain-containing protein	Protein interaction	NBC122_RS01845	T9SS type A sorting domain-containing protein	0.742
NBC122_RS07505	T9SS type A sorting domain-containing protein	Protein interaction	NBC122_RS01850	Choice-of-anchor D domain-containing protein	0.708
NBC122_RS07505	T9SS type A sorting domain-containing protein	Protein interaction	NBC122_RS02185	Hypothetical protein	0.869
NBC122_RS07505	T9SS type A sorting domain-containing protein	Protein interaction	NBC122_RS07525	Outer membrane beta-barrel protein	0.548
NBC122_RS07505	T9SS type A sorting domain-containing protein	Protein interaction	NBC122_RS07885	T9SS type A sorting domain-containing protein	0.86
NBC122_RS07505	T9SS type A sorting domain-containing protein	Protein interaction	NBC122_RS11365	T9SS type B sorting domain-containing protein	0.917
NBC122_RS07505	T9SS type A sorting domain-containing protein	Protein interaction	NBC122_RS14580	Hypothetical protein	0.695
NBC122_RS07505	T9SS type A sorting domain-containing protein	Protein interaction	NBC122_RS14585	Hypothetical protein	0.695
NBC122_RS07505	T9SS type A sorting domain-containing protein	Protein interaction	NBC122_RS14590	DUF3570 domain-containing protein	0.695
NBC122_RS07525	Outer membrane beta-barrel protein	Protein interaction	NBC122_RS00265	YciI family protein	0.768
NBC122_RS07525	Outer membrane beta-barrel protein	Protein interaction	NBC122_RS01845	T9SS type A sorting domain-containing protein	0.548
NBC122_RS07525	Outer membrane beta-barrel protein	Protein interaction	NBC122_RS05590	T9SS type A sorting domain-containing protein	0.5
NBC122_RS07525	Outer membrane beta-barrel protein	Protein interaction	NBC122_RS07625	EpsG family protein	0.593
NBC122_RS07605	Glycosyltransferase family 2 protein	Protein interaction	NBC122_RS07615	Glycosyl transferase	0.544
NBC122_RS07605	Glycosyltransferase family 2 protein	Protein interaction	NBC122_RS07645	Glycosyltransferase family 2 protein	0.535
NBC122_RS07625	EpsG family protein	Protein interaction	NBC122_RS03200	Glycosyltransferase family 2 protein	0.872
NBC122_RS07625	EpsG family protein	Protein interaction	NBC122_RS07605	Glycosyltransferase family 2 protein	0.872
NBC122_RS07625	EpsG family protein	Protein interaction	NBC122_RS07645	Glycosyltransferase family 2 protein	0.872
NBC122_RS07625	EpsG family protein	Protein interaction	NBC122_RS07655	Glycosyltransferase family 2 protein	0.872
NBC122_RS07645	Glycosyltransferase family 2 protein	Protein interaction	NBC122_RS07615	Glycosyl transferase	0.544
NBC122_RS07655	Glycosyltransferase family 2 protein	Protein interaction	NBC122_RS03200	Glycosyltransferase family 2 protein	0.523
NBC122_RS07655	Glycosyltransferase family 2 protein	Protein interaction	NBC122_RS07605	Glycosyltransferase family 2 protein	0.527
NBC122_RS07655	Glycosyltransferase family 2 protein	Protein interaction	NBC122_RS07615	Glycosyl transferase	0.544
NBC122_RS07675	Hypothetical protein	Protein interaction	NBC122_RS07680	Hypothetical protein	0.845
NBC122_RS07675	Hypothetical protein	Protein interaction	NBC122_RS07685	DUF5675 family protein	0.845
NBC122_RS07675	Hypothetical protein	Protein interaction	NBC122_RS08315	Hypothetical protein	0.845
NBC122_RS07675	Hypothetical protein	Protein interaction	NBC122_RS08320	DUF5675 family protein	0.845
NBC122_RS07680	Hypothetical protein	Protein interaction	NBC122_RS07685	DUF5675 family protein	0.974
NBC122_RS07680	Hypothetical protein	Protein interaction	NBC122_RS08320	DUF5675 family protein	0.974
NBC122_RS07695	Hypothetical protein	Protein interaction	NBC122_RS07680	Hypothetical protein	0.791
NBC122_RS07695	Hypothetical protein	Protein interaction	NBC122_RS07685	DUF5675 family protein	0.79
NBC122_RS07695	Hypothetical protein	Protein interaction	NBC122_RS08315	Hypothetical protein	0.791
NBC122_RS07695	Hypothetical protein	Protein interaction	NBC122_RS08320	DUF5675 family protein	0.79
NBC122_RS07885	T9SS type A sorting domain-containing protein	Protein interaction	NBC122_RS02185	Hypothetical protein	0.647
NBC122_RS07885	T9SS type A sorting domain-containing protein	Protein interaction	NBC122_RS05590	T9SS type A sorting domain-containing protein	0.78
NBC122_RS07885	T9SS type A sorting domain-containing protein	Protein interaction	NBC122_RS07615	Glycosyl transferase	0.514
NBC122_RS07885	T9SS type A sorting domain-containing protein	Protein interaction	NBC122_RS08125	Hypothetical protein	0.539
NBC122_RS07885	T9SS type A sorting domain-containing protein	Protein interaction	NBC122_RS11365	T9SS type B sorting domain-containing protein	0.969
NBC122_RS08125	Hypothetical protein	Protein interaction	NBC122_RS10640	Hypothetical protein	0.631
NBC122_RS08230	FAD-binding oxidoreductase	Protein interaction	NBC122_RS10810	Plastocyanin/azurin family copper-binding protein	0.58
NBC122_RS08310	Hypothetical protein	Protein interaction	NBC122_RS07680	Hypothetical protein	0.845
NBC122_RS08310	Hypothetical protein	Protein interaction	NBC122_RS07685	DUF5675 family protein	0.845
NBC122_RS08310	Hypothetical protein	Protein interaction	NBC122_RS08315	Hypothetical protein	0.845
NBC122_RS08310	Hypothetical protein	Protein interaction	NBC122_RS08320	DUF5675 family protein	0.845
NBC122_RS08315	Hypothetical protein	Protein interaction	NBC122_RS07685	DUF5675 family protein	0.974
NBC122_RS08315	Hypothetical protein	Protein interaction	NBC122_RS08320	DUF5675 family protein	0.974
NBC122_RS08330	Hypothetical protein	Protein interaction	NBC122_RS07680	Hypothetical protein	0.791
NBC122_RS08330	Hypothetical protein	Protein interaction	NBC122_RS07685	DUF5675 family protein	0.79
NBC122_RS08330	Hypothetical protein	Protein interaction	NBC122_RS08315	Hypothetical protein	0.791
NBC122_RS08330	Hypothetical protein	Protein interaction	NBC122_RS08320	DUF5675 family protein	0.79
NBC122_RS08395	NAD(P)/FAD-dependent oxidoreductase	Protein interaction	NBC122_RS08285	FAD-dependent monooxygenase	0.843
NBC122_RS08925	Muconate/chloromuconate family cycloisomerase	Protein interaction	NBC122_RS08930	Muconolactone delta-isomerase	0.984
NBC122_RS08925	Muconate/chloromuconate family cycloisomerase	Protein interaction	NBC122_RS08935	Catechol 1,2-dioxygenase	0.965
NBC122_RS08925	Muconate/chloromuconate family cycloisomerase	Protein interaction	NBC122_RS08940	Rieske 2Fe-2S domain-containing protein	0.888
NBC122_RS08925	Muconate/chloromuconate family cycloisomerase	Protein interaction	NBC122_RS08945	Benzoate 1,2-dioxygenase small subunit	0.905
NBC122_RS08925	Muconate/chloromuconate family cycloisomerase	Protein interaction	NBC122_RS08950	2Fe-2S iron-sulfur cluster binding domain-containing protein	0.904
NBC122_RS08930	Muconolactone delta-isomerase	Protein interaction	NBC122_RS08935	Catechol 1,2-dioxygenase	0.971
NBC122_RS08930	Muconolactone delta-isomerase	Protein interaction	NBC122_RS08940	Rieske 2Fe-2S domain-containing protein	0.896
NBC122_RS08930	Muconolactone delta-isomerase	Protein interaction	NBC122_RS08945	Benzoate 1,2-dioxygenase small subunit	0.953
NBC122_RS08930	Muconolactone delta-isomerase	Protein interaction	NBC122_RS08950	2Fe-2S iron-sulfur cluster binding domain-containing protein	0.968
NBC122_RS08935	Catechol 1,2-dioxygenase	Protein interaction	NBC122_RS08940	Rieske 2Fe-2S domain-containing protein	0.943
NBC122_RS08935	Catechol 1,2-dioxygenase	Protein interaction	NBC122_RS08945	Benzoate 1,2-dioxygenase small subunit	0.943
NBC122_RS08935	Catechol 1,2-dioxygenase	Protein interaction	NBC122_RS08950	2Fe-2S iron-sulfur cluster binding domain-containing protein	0.972
NBC122_RS08940	Rieske 2Fe-2S domain-containing protein	Protein interaction	NBC122_RS08945	Benzoate 1,2-dioxygenase small subunit	0.999
NBC122_RS08940	Rieske 2Fe-2S domain-containing protein	Protein interaction	NBC122_RS08950	2Fe-2S iron-sulfur cluster binding domain-containing protein	0.998
NBC122_RS08945	Benzoate 1,2-dioxygenase small subunit	Protein interaction	NBC122_RS08950	2Fe-2S iron-sulfur cluster binding domain-containing protein	0.998
NBC122_RS08950	2Fe-2S iron-sulfur cluster binding domain-containing protein	Protein interaction	NBC122_RS01735	DegT/DnrJ/EryC1/StrS family aminotransferase	0.642
NBC122_RS08950	2Fe-2S iron-sulfur cluster binding domain-containing protein	Protein interaction	NBC122_RS08285	FAD-dependent monooxygenase	0.781
NBC122_RS09415	Hypothetical protein	Protein interaction	NBC122_RS01835	GEVED domain-containing protein	0.765
NBC122_RS09415	Hypothetical protein	Protein interaction	NBC122_RS01840	T9SS type A sorting domain-containing protein	0.765
NBC122_RS09505	DUF6088 family protein	Protein interaction	NBC122_RS09510	Nucleotidyl transferase AbiEii/AbiGii toxin family protein	0.835
NBC122_RS09550	DUF4407 domain-containing protein	Protein interaction	NBC122_RS09545	DUF4407 domain-containing protein	0.676
NBC122_RS09555	Hypothetical protein	Protein interaction	NBC122_RS09545	DUF4407 domain-containing protein	0.696
NBC122_RS09555	Hypothetical protein	Protein interaction	NBC122_RS09550	DUF4407 domain-containing protein	0.781
NBC122_RS09635	Efflux RND transporter permease subunit	Protein interaction	NBC122_RS09640	Efflux RND transporter periplasmic adaptor subunit	0.979
NBC122_RS09635	Efflux RND transporter permease subunit	Protein interaction	NBC122_RS09645	TolC family protein	0.952
NBC122_RS09640	Efflux RND transporter periplasmic adaptor subunit	Protein interaction	NBC122_RS00855	Hypothetical protein	0.729
NBC122_RS09640	Efflux RND transporter periplasmic adaptor subunit	Protein interaction	NBC122_RS00860	DUF2892 domain-containing protein	0.614
NBC122_RS09640	Efflux RND transporter periplasmic adaptor subunit	Protein interaction	NBC122_RS09645	TolC family protein	0.947
NBC122_RS09645	TolC family protein	Protein interaction	NBC122_RS11960	Efflux RND transporter permease subunit	0.638
NBC122_RS09715	Transposase	Protein interaction	NBC122_RS09775	Tyrosine-type recombinase/integrase	0.659
NBC122_RS09715	Transposase	Protein interaction	NBC122_RS14440	Hypothetical protein	0.659
NBC122_RS09760	Tyrosine-type recombinase/integrase	Protein interaction	NBC122_RS00985	Transposase	0.657
NBC122_RS09760	Tyrosine-type recombinase/integrase	Protein interaction	NBC122_RS09715	Transposase	0.657
NBC122_RS09760	Tyrosine-type recombinase/integrase	Protein interaction	NBC122_RS09765	IS91 family transposase	0.929
NBC122_RS09765	IS91 family transposase	Protein interaction	NBC122_RS09775	Tyrosine-type recombinase/integrase	0.57
NBC122_RS09765	IS91 family transposase	Protein interaction	NBC122_RS14440	Hypothetical protein	0.57
NBC122_RS09940	Ferrous iron transport protein B	Protein interaction	NBC122_RS14330	Hypothetical protein	0.845
NBC122_RS10230	Flavin reductase	Protein interaction	NBC122_RS08285	FAD-dependent monooxygenase	0.595
NBC122_RS10300	TolC family protein	Protein interaction	NBC122_RS09635	Efflux RND transporter permease subunit	0.707
NBC122_RS10300	TolC family protein	Protein interaction	NBC122_RS09640	Efflux RND transporter periplasmic adaptor subunit	0.674
NBC122_RS10300	TolC family protein	Protein interaction	NBC122_RS14580	Hypothetical protein	0.68
NBC122_RS10300	TolC family protein	Protein interaction	NBC122_RS14585	Hypothetical protein	0.68
NBC122_RS10300	TolC family protein	Protein interaction	NBC122_RS14590	DUF3570 domain-containing protein	0.68
NBC122_RS10305	Cytochrome b/b6 domain-containing protein	Protein interaction	NBC122_RS10300	TolC family protein	0.845
NBC122_RS10815	DUF4142 domain-containing protein	Protein interaction	NBC122_RS10810	Plastocyanin/azurin family copper-binding protein	0.901
NBC122_RS11215	Hypothetical protein	Protein interaction	NBC122_RS11210	Hypothetical protein	0.845
NBC122_RS11225	Adenosylcobalamin-dependent ribonucleoside-diphosphate reductase	Protein interaction	NBC122_RS14465	Hypothetical protein	0.531
NBC122_RS11225	Adenosylcobalamin-dependent ribonucleoside-diphosphate reductase	Protein interaction	NBC122_RS14470	Hypothetical protein	0.531
NBC122_RS11235	Type II toxin-antitoxin system RelE/ParE family toxin	Protein interaction	NBC122_RS03050	Helix-turn-helix domain-containing protein	0.832
NBC122_RS11235	Type II toxin-antitoxin system RelE/ParE family toxin	Protein interaction	NBC122_RS07425	Helix-turn-helix domain-containing protein	0.832
NBC122_RS11240	Helix-turn-helix transcriptional regulator	Protein interaction	NBC122_RS07430	Type II toxin-antitoxin system RelE/ParE family toxin	0.74
NBC122_RS11240	Helix-turn-helix transcriptional regulator	Protein interaction	NBC122_RS11235	Type II toxin-antitoxin system RelE/ParE family toxin	0.74
NBC122_RS11250	Helix-turn-helix domain-containing protein	Protein interaction	NBC122_RS07430	Type II toxin-antitoxin system RelE/ParE family toxin	0.74
NBC122_RS11250	Helix-turn-helix domain-containing protein	Protein interaction	NBC122_RS11235	Type II toxin-antitoxin system RelE/ParE family toxin	0.74
NBC122_RS11365	T9SS type B sorting domain-containing protein	Protein interaction	NBC122_RS05590	T9SS type A sorting domain-containing protein	0.655
NBC122_RS11365	T9SS type B sorting domain-containing protein	Protein interaction	NBC122_RS06825	Nitrous oxide reductase family maturation protein NosD	0.741
NBC122_RS11365	T9SS type B sorting domain-containing protein	Protein interaction	NBC122_RS08290	Ice-binding family protein	0.875
NBC122_RS11365	T9SS type B sorting domain-containing protein	Protein interaction	NBC122_RS08950	2Fe-2S iron-sulfur cluster binding domain-containing protein	0.669
NBC122_RS11405	PH domain-containing protein	Protein interaction	NBC122_RS12390	DUF2147 domain-containing protein	0.551
NBC122_RS11540	Hypothetical protein	Protein interaction	NBC122_RS11535	Hypothetical protein	0.596
NBC122_RS11630	DUF262 domain-containing HNH endonuclease family protein	Protein interaction	NBC122_RS08455	Peptidylprolyl isomerase	0.686
NBC122_RS11880	SGNH/GDSL hydrolase family protein	Protein interaction	NBC122_RS11365	T9SS type B sorting domain-containing protein	0.849
NBC122_RS11960	Efflux RND transporter permease subunit	Protein interaction	NBC122_RS09635	Efflux RND transporter permease subunit	0.706
NBC122_RS11960	Efflux RND transporter permease subunit	Protein interaction	NBC122_RS09640	Efflux RND transporter periplasmic adaptor subunit	0.618
NBC122_RS11960	Efflux RND transporter permease subunit	Protein interaction	NBC122_RS10300	TolC family protein	0.738
NBC122_RS12390	DUF2147 domain-containing protein	Protein interaction	NBC122_RS12400	Hypothetical protein	0.522
NBC122_RS12450	Hypothetical protein	Protein interaction	NBC122_RS07680	Hypothetical protein	0.791
NBC122_RS12450	Hypothetical protein	Protein interaction	NBC122_RS07685	DUF5675 family protein	0.79
NBC122_RS12450	Hypothetical protein	Protein interaction	NBC122_RS08315	Hypothetical protein	0.791
NBC122_RS12450	Hypothetical protein	Protein interaction	NBC122_RS08320	DUF5675 family protein	0.79
NBC122_RS12675	DUF420 domain-containing protein	Protein interaction	NBC122_RS12670	TonB-dependent receptor	0.749
NBC122_RS12815	Hypothetical protein	Protein interaction	NBC122_RS12820	Hypothetical protein	0.586
NBC122_RS13000	Hypothetical protein	Protein interaction	NBC122_RS12990	ATP synthase F0 subunit C	0.525
NBC122_RS13190	Hemolysin family protein	Protein interaction	NBC122_RS02015	TerC family protein	0.758
NBC122_RS13285	Hypothetical protein	Protein interaction	NBC122_RS13280	Nucleotidyl transferase AbiEii/AbiGii toxin family protein	0.837
NBC122_RS13360	Hypothetical protein	Protein interaction	NBC122_RS13355	Lamin tail domain-containing protein	0.854
NBC122_RS13525	AAA family ATPase	Protein interaction	NBC122_RS13530	Hypothetical protein	0.821
NBC122_RS14440	Hypothetical protein	Protein interaction	NBC122_RS09760	Tyrosine-type recombinase/integrase	0.583
NBC122_RS14440	Hypothetical protein	Protein interaction	NBC122_RS09775	Tyrosine-type recombinase/integrase	0.583
NBC122_RS14465	Hypothetical protein	Protein interaction	NBC122_RS12990	ATP synthase F0 subunit C	0.999
NBC122_RS14470	Hypothetical protein	Protein interaction	NBC122_RS12990	ATP synthase F0 subunit C	0.999
NBC122_RS14505	OmpA family protein	Protein interaction	NBC122_RS00265	YciI family protein	0.548
NBC122_RS14505	OmpA family protein	Protein interaction	NBC122_RS01845	T9SS type A sorting domain-containing protein	0.523
NBC122_RS14505	OmpA family protein	Protein interaction	NBC122_RS01850	Choice-of-anchor D domain-containing protein	0.523
NBC122_RS14505	OmpA family protein	Protein interaction	NBC122_RS06790	TonB-dependent receptor	0.655
NBC122_RS14505	OmpA family protein	Protein interaction	NBC122_RS07505	T9SS type A sorting domain-containing protein	0.523
NBC122_RS14505	OmpA family protein	Protein interaction	NBC122_RS11365	T9SS type B sorting domain-containing protein	0.869
NBC122_RS14505	OmpA family protein	Protein interaction	NBC122_RS14580	Hypothetical protein	0.848
NBC122_RS14505	OmpA family protein	Protein interaction	NBC122_RS14585	Hypothetical protein	0.848
NBC122_RS14505	OmpA family protein	Protein interaction	NBC122_RS14590	DUF3570 domain-containing protein	0.848
NBC122_RS00150	Phosphopantetheine-binding protein	Pathway interaction	map00998	Biosynthesis of various antibiotics	0.028
NBC122_RS00475	1-Phosphofructokinase family hexose kinase	Pathway interaction	map00010	Glycolysis / Gluconeogenesis	0.0482
NBC122_RS00475	1-Phosphofructokinase family hexose kinase	Pathway interaction	map00030	Pentose phosphate pathway	0.003
NBC122_RS00475	1-Phosphofructokinase family hexose kinase	Pathway interaction	map00051	Fructose and mannose metabolism	0.024
NBC122_RS00475	1-Phosphofructokinase family hexose kinase	Pathway interaction	map00680	Methane metabolism	0.0009
NBC122_RS00475	1-Phosphofructokinase family hexose kinase	Pathway interaction	map01120	Microbial metabolism in diverse environments	0.0023
NBC122_RS00865	Class I mannose-6-phosphate isomerase	Pathway interaction	map00051	Fructose and mannose metabolism	0.024
NBC122_RS00925	Transaldolase	Pathway interaction	map00030	Pentose phosphate pathway	0.003
NBC122_RS00925	Transaldolase	Pathway interaction	map01120	Microbial metabolism in diverse environments	0.0023
NBC122_RS00960	Fructose-bisphosphate aldolase class I	Pathway interaction	map00010	Glycolysis / Gluconeogenesis	0.0482
NBC122_RS00960	Fructose-bisphosphate aldolase class I	Pathway interaction	map00030	Pentose phosphate pathway	0.003
NBC122_RS00960	Fructose-bisphosphate aldolase class I	Pathway interaction	map00051	Fructose and mannose metabolism	0.024
NBC122_RS00960	Fructose-bisphosphate aldolase class I	Pathway interaction	map00680	Methane metabolism	0.0009
NBC122_RS00960	Fructose-bisphosphate aldolase class I	Pathway interaction	map01120	Microbial metabolism in diverse environments	0.0023
NBC122_RS01335	Deoxyribose-phosphate aldolase	Pathway interaction	map00030	Pentose phosphate pathway	0.003
NBC122_RS06840	Sec-dependent nitrous-oxide reductase	Pathway interaction	map01120	Microbial metabolism in diverse environments	0.0023
NBC122_RS06935	Phosphoenolpyruvate synthase	Pathway interaction	map00010	Glycolysis / Gluconeogenesis	0.0482
NBC122_RS06935	Phosphoenolpyruvate synthase	Pathway interaction	map00680	Methane metabolism	0.0009
NBC122_RS06935	Phosphoenolpyruvate synthase	Pathway interaction	map01120	Microbial metabolism in diverse environments	0.0023
NBC122_RS08230	FAD-binding oxidoreductase	Pathway interaction	map00362	Benzoate degradation	2.78e-06
NBC122_RS08230	FAD-binding oxidoreductase	Pathway interaction	map00364	Fluorobenzoate degradation	2.42e-07
NBC122_RS08230	FAD-binding oxidoreductase	Pathway interaction	map00622	Xylene degradation	0.0004
NBC122_RS08230	FAD-binding oxidoreductase	Pathway interaction	map01120	Microbial metabolism in diverse environments	0.0023
NBC122_RS08230	FAD-binding oxidoreductase	Pathway interaction	map01220	Degradation of aromatic compounds	1.83e-06
NBC122_RS08395	NAD(P)/FAD-dependent oxidoreductase	Pathway interaction	map00680	Methane metabolism	0.0009
NBC122_RS08395	NAD(P)/FAD-dependent oxidoreductase	Pathway interaction	map01120	Microbial metabolism in diverse environments	0.0023
NBC122_RS08925	Muconate/chloromuconate family cycloisomerase	Pathway interaction	map00361	Chlorocyclohexane and chlorobenzene degradation	0.0044
NBC122_RS08925	Muconate/chloromuconate family cycloisomerase	Pathway interaction	map00362	Benzoate degradation	2.78e-06
NBC122_RS08925	Muconate/chloromuconate family cycloisomerase	Pathway interaction	map00364	Fluorobenzoate degradation	2.42e-07
NBC122_RS08925	Muconate/chloromuconate family cycloisomerase	Pathway interaction	map00623	Toluene degradation	0.0044
NBC122_RS08925	Muconate/chloromuconate family cycloisomerase	Pathway interaction	map01120	Microbial metabolism in diverse environments	0.0023
NBC122_RS08925	Muconate/chloromuconate family cycloisomerase	Pathway interaction	map01220	Degradation of aromatic compounds	1.83e-06
NBC122_RS08930	Muconolactone delta-isomerase	Pathway interaction	map00362	Benzoate degradation	2.78e-06
NBC122_RS08930	Muconolactone delta-isomerase	Pathway interaction	map01120	Microbial metabolism in diverse environments	0.0023
NBC122_RS08930	Muconolactone delta-isomerase	Pathway interaction	map01220	Degradation of aromatic compounds	1.83e-06
NBC122_RS08935	Catechol 1,2-dioxygenase	Pathway interaction	map00361	Chlorocyclohexane and chlorobenzene degradation	0.0044
NBC122_RS08935	Catechol 1,2-dioxygenase	Pathway interaction	map00362	Benzoate degradation	2.78e-06
NBC122_RS08935	Catechol 1,2-dioxygenase	Pathway interaction	map00364	Fluorobenzoate degradation	2.42e-07
NBC122_RS08935	Catechol 1,2-dioxygenase	Pathway interaction	map00623	Toluene degradation	0.0044
NBC122_RS08935	Catechol 1,2-dioxygenase	Pathway interaction	map01120	Microbial metabolism in diverse environments	0.0023
NBC122_RS08935	Catechol 1,2-dioxygenase	Pathway interaction	map01220	Degradation of aromatic compounds	1.83e-06
NBC122_RS08940	Rieske 2Fe-2S domain-containing protein	Pathway interaction	map00362	Benzoate degradation	2.78e-06
NBC122_RS08940	Rieske 2Fe-2S domain-containing protein	Pathway interaction	map00364	Fluorobenzoate degradation	2.42e-07
NBC122_RS08940	Rieske 2Fe-2S domain-containing protein	Pathway interaction	map00622	Xylene degradation	0.0004
NBC122_RS08940	Rieske 2Fe-2S domain-containing protein	Pathway interaction	map01120	Microbial metabolism in diverse environments	0.0023
NBC122_RS08940	Rieske 2Fe-2S domain-containing protein	Pathway interaction	map01220	Degradation of aromatic compounds	1.83e-06
NBC122_RS08945	Benzoate 1,2-dioxygenase small subunit	Pathway interaction	map00362	Benzoate degradation	2.78e-06
NBC122_RS08945	Benzoate 1,2-dioxygenase small subunit	Pathway interaction	map00364	Fluorobenzoate degradation	2.42e-07
NBC122_RS08945	Benzoate 1,2-dioxygenase small subunit	Pathway interaction	map00622	Xylene degradation	0.0004
NBC122_RS08945	Benzoate 1,2-dioxygenase small subunit	Pathway interaction	map01120	Microbial metabolism in diverse environments	0.0023
NBC122_RS08945	Benzoate 1,2-dioxygenase small subunit	Pathway interaction	map01220	Degradation of aromatic compounds	1.83e-06
NBC122_RS08950	2Fe-2S iron-sulfur cluster binding domain-containing protein	Pathway interaction	map00362	Benzoate degradation	2.78e-06
NBC122_RS08950	2Fe-2S iron-sulfur cluster binding domain-containing protein	Pathway interaction	map00364	Fluorobenzoate degradation	2.42e-07
NBC122_RS08950	2Fe-2S iron-sulfur cluster binding domain-containing protein	Pathway interaction	map00622	Xylene degradation	0.0004
NBC122_RS08950	2Fe-2S iron-sulfur cluster binding domain-containing protein	Pathway interaction	map01120	Microbial metabolism in diverse environments	0.0023
NBC122_RS08950	2Fe-2S iron-sulfur cluster binding domain-containing protein	Pathway interaction	map01220	Degradation of aromatic compounds	1.83e-06
NBC122_RS00240	Alpha-amylase family glycosyl hydrolase	Ontology interaction	GO:0005975	Carbohydrate metabolic process	0.0001
NBC122_RS00515	Restriction endonuclease	Ontology interaction	GO:0009307	DNA restriction-modification system	0.0396
NBC122_RS00695	Transposase	Ontology interaction	GO:0006313	Transposition, DNA-mediated	5.77e-11
NBC122_RS00865	Class I mannose-6-phosphate isomerase	Ontology interaction	GO:0005975	Carbohydrate metabolic process	0.0001
NBC122_RS00925	Transaldolase	Ontology interaction	GO:0005975	Carbohydrate metabolic process	0.0001
NBC122_RS00955	PRC-barrel domain-containing protein	Ontology interaction	GO:0019684	Photosynthesis, light reaction	0.0074
NBC122_RS01005	Tyrosine-type recombinase/integrase	Ontology interaction	GO:0015074	DNA integration	2.37e-06
NBC122_RS01035	Amylo-alpha-1,6-glucosidase	Ontology interaction	GO:0005975	Carbohydrate metabolic process	0.0001
NBC122_RS01665	IS256 family transposase	Ontology interaction	GO:0006313	Transposition, DNA-mediated	5.77e-11
NBC122_RS01860	Transposase	Ontology interaction	GO:0006313	Transposition, DNA-mediated	5.77e-11
NBC122_RS01865	Transposase	Ontology interaction	GO:0006313	Transposition, DNA-mediated	5.77e-11
NBC122_RS01925	Txe/YoeB family addiction module toxin	Ontology interaction	GO:0006401	RNA catabolic process	0.0396
NBC122_RS03115	IS256 family transposase	Ontology interaction	GO:0006313	Transposition, DNA-mediated	5.77e-11
NBC122_RS03840	Transposase	Ontology interaction	GO:0006313	Transposition, DNA-mediated	5.77e-11
NBC122_RS06905	IS3 family transposase	Ontology interaction	GO:0015074	DNA integration	2.37e-06
NBC122_RS07095	IS256 family transposase	Ontology interaction	GO:0006313	Transposition, DNA-mediated	5.77e-11
NBC122_RS07505	T9SS type A sorting domain-containing protein	Ontology interaction	GO:0005975	Carbohydrate metabolic process	0.0001
NBC122_RS07890	Polysaccharide lyase family 7 protein	Ontology interaction	GO:0005975	Carbohydrate metabolic process	0.0001
NBC122_RS07930	Polysaccharide lyase family 7 protein	Ontology interaction	GO:0005975	Carbohydrate metabolic process	0.0001
NBC122_RS07935	PKD domain-containing protein	Ontology interaction	GO:0005975	Carbohydrate metabolic process	0.0001
NBC122_RS08335	IS110 family transposase	Ontology interaction	GO:0006313	Transposition, DNA-mediated	5.77e-11
NBC122_RS08340	Transposase	Ontology interaction	GO:0006313	Transposition, DNA-mediated	5.77e-11
NBC122_RS08925	Muconate/chloromuconate family cycloisomerase	Ontology interaction	GO:0019439	Aromatic compound catabolic process	0.0074
NBC122_RS08935	Catechol 1,2-dioxygenase	Ontology interaction	GO:0019439	Aromatic compound catabolic process	0.0074
NBC122_RS09500	IS110 family transposase	Ontology interaction	GO:0006313	Transposition, DNA-mediated	5.77e-11
NBC122_RS09520	IS110 family transposase	Ontology interaction	GO:0006313	Transposition, DNA-mediated	5.77e-11
NBC122_RS09760	Tyrosine-type recombinase/integrase	Ontology interaction	GO:0015074	DNA integration	2.37e-06
NBC122_RS09765	IS91 family transposase	Ontology interaction	GO:0006313	Transposition, DNA-mediated	5.77e-11
NBC122_RS09775	Tyrosine-type recombinase/integrase	Ontology interaction	GO:0015074	DNA integration	2.37e-06
NBC122_RS10115	LamG domain-containing protein	Ontology interaction	GO:0005975	Carbohydrate metabolic process	0.0001
NBC122_RS10860	Transposase	Ontology interaction	GO:0006313	Transposition, DNA-mediated	5.77e-11
NBC122_RS11615	Hypothetical protein	Ontology interaction	GO:0006313	Transposition, DNA-mediated	5.77e-11
NBC122_RS11645	Polysaccharide deacetylase family protein	Ontology interaction	GO:0005975	Carbohydrate metabolic process	0.0001
NBC122_RS12395	C-type cytochrome	Ontology interaction	GO:0019684	Photosynthesis, light reaction	0.0074
NBC122_RS12510	IS3 family transposase	Ontology interaction	GO:0015074	DNA integration	2.37e-06
NBC122_RS12530	DNA cytosine methyltransferase	Ontology interaction	GO:0009307	DNA restriction-modification system	0.0396
NBC122_RS12650	Hypothetical protein	Ontology interaction	GO:0005975	Carbohydrate metabolic process	0.0001
NBC122_RS12750	Type II toxin-antitoxin system YoeB family toxin	Ontology interaction	GO:0006401	RNA catabolic process	0.0396
NBC122_RS13265	IS3 family transposase	Ontology interaction	GO:0015074	DNA integration	2.37e-06
NBC122_RS13340	IS3 family transposase	Ontology interaction	GO:0015074	DNA integration	2.37e-06
NBC122_RS13395	Integrase core domain-containing protein	Ontology interaction	GO:0015074	DNA integration	2.37e-06
NBC122_RS13885	IS3 family transposase	Ontology interaction	GO:0015074	DNA integration	2.37e-06
NBC122_RS14595	Transposase	Ontology interaction	GO:0006313	Transposition, DNA-mediated	5.77e-11
NBC122_RS14600	Transposase	Ontology interaction	GO:0006313	Transposition, DNA-mediated	5.77e-11
*Confidence scores for protein interaction; P-values for pathway and ontology interactions

## Sheet: Table S9
Table S9. KEGG functional enrichment analysis of the unique genome of Chryseobacterium salivictor NBC122
KEGG ID	KEGG pathway	Counts	P-value
map00364	Fluorobenzoate degradation	5	2.41812e-07
map01220	Degradation of aromatic compounds	6	1.8306e-06
map00362	Benzoate degradation	6	2.77514e-06
map00622	Xylene degradation	3	0.000373581
map00680	Methane metabolism	4	0.000916973
map01120	Microbial metabolism in diverse environments	12	0.00231125
map00030	Pentose phosphate pathway	4	0.00303541
map00623	Toluene degradation	2	0.00439293
map00361	Chlorocyclohexane and chlorobenzene degradation	2	0.00439293
map00051	Fructose and mannose metabolism	3	0.0239938
map00998	Biosynthesis of various antibiotics	1	0.028028
map00010	Glycolysis / Gluconeogenesis	3	0.0482413

## Sheet: Table S10
Table S10. GO enrichment analysis of the unique genome of Chryseobacterium salivictor NBC122
GO ID	GO term	Count	P-value
GO:0006313	Transposition, DNA-mediated	16	5.76776e-11
GO:0015074	DNA integration	9	2.37223e-06
GO:0005975	Carbohydrate metabolic process	11	0.000101922
GO:0019439	Aromatic compound catabolic process	2	0.00740899
GO:0019684	Photosynthesis, light reaction	2	0.00740899
GO:0009307	DNA restriction-modification system	2	0.0396027
GO:0006401	RNA catabolic process	2	0.0396027

[truncated: 1 more sheets: Table S11]
